# Supplementary material for: A prostate-specific membrane antigen activated molecular rotor for real-time fluorescence imaging
Source: Nat Commun. 2021 Sep 15;12:5460. doi: 10.1038/s41467-021-25746-6 (PMC8443597; doi:10.1038/s41467-021-25746-6)
Supplement: Supplementary file 8 — Source Data [file 41467_2021_25746_MOESM8_ESM.xlsx]

## Sheet: Fig.1b
ODAP-490							Glu-490								ODAP-436
Ex			Em				Ex			Em					Ex			Em
Wavelength（nm）			Wavelength (nm)				Wavelength（nm）			Wavelength (nm)					Wavelength（nm）			Wavelength (nm)
900	-0.00746		500	0.0015			900	-0.00559		500	0.0011				900	0		450	0.00987
898	-0.00498		500.2	0.00149			898	-0.00838		500.2	0.00106				898	0		450.2	0.01016
896	-0.00498		500.4	0.00154			896	-0.00559		500.4	0.00111				896	0		450.4	0.0103
894	-0.00498		500.6	0.00157			894	-0.00559		500.6	0.00111				894	0		450.6	0.01052
892	-0.00498		500.8	0.00157			892	-0.00559		500.8	0.00113				892	-0.000459348		450.8	0.01082
890	-0.00498		501	0.00153			890	-0.00559		501	0.0011				890	-0.000459348		451	0.01113
888	-0.00498		501.2	0.00156			888	-0.00559		501.2	0.00105				888	0		451.2	0.01136
886	-0.00498		501.4	0.00157			886	-0.00559		501.4	0.00103				886	0		451.4	0.01175
884	-0.00498		501.6	0.00165			884	-0.00559		501.6	0.00107				884	0		451.6	0.0121
882	-0.00498		501.8	0.00168			882	-0.00559		501.8	0.00107				882	0		451.8	0.01248
880	-0.00498		502	0.00166			880	-0.00559		502	0.00105				880	0		452	0.01294
878	-0.00498		502.2	0.0017			878	-0.00559		502.2	0.00107				878	0		452.2	0.01347
876	-0.00498		502.4	0.00178			876	-0.00559		502.4	0.00107				876	0		452.4	0.01389
874	-0.00498		502.6	0.00174			874	-0.00838		502.6	0.00107				874	0		452.6	0.01425
872	-0.00498		502.8	0.00171			872	-0.00559		502.8	0.0011				872	0		452.8	0.01482
870	-0.00498		503	0.00175			870	-0.00559		503	0.00106				870	0		453	0.01519
868	-0.00498		503.2	0.00176			868	-0.00559		503.2	0.00109				868	0		453.2	0.01582
866	-0.00498		503.4	0.00175			866	-0.00559		503.4	0.00111				866	0		453.4	0.01639
864	-0.00249		503.6	0.00182			864	-0.00559		503.6	0.00111				864	0		453.6	0.01709
862	-0.00498		503.8	0.00183			862	-0.00559		503.8	0.00116				862	0		453.8	0.01768
860	-0.00498		504	0.00186			860	-0.00559		504	0.00115				860	0		454	0.01829
858	-0.00498		504.2	0.00191			858	-0.00559		504.2	0.00117				858	0.000459348		454.2	0.01879
856	-0.00498		504.4	0.00194			856	-0.00559		504.4	0.0012				856	0		454.4	0.01938
854	-0.00746		504.6	0.00196			854	-0.00559		504.6	0.00122				854	0		454.6	0.02001
852	-0.00746		504.8	0.00201			852	-0.00559		504.8	0.00124				852	-0.000459348		454.8	0.02076
850	-0.00498		505	0.00203			850	-0.00559		505	0.00127				850	0		455	0.02154
848	-0.00498		505.2	0.00206			848	-0.00559		505.2	0.00126				848	0		455.2	0.02237
846	-0.00498		505.4	0.00209			846	-0.00559		505.4	0.00135				846	0		455.4	0.02309
844	-0.00746		505.6	0.00215			844	-0.00559		505.6	0.00128				844	0		455.6	0.02378
842	-0.00498		505.8	0.00216			842	-0.00559		505.8	0.00132				842	0		455.8	0.02458
840	-0.00498		506	0.00226			840	-0.00559		506	0.00127				840	0		456	0.02531
838	-0.00498		506.2	0.00218			838	-0.00559		506.2	0.00131				838	0		456.2	0.0262
836	-0.00498		506.4	0.00227			836	-0.00559		506.4	0.0013				836	0		456.4	0.02711
834	-0.00498		506.6	0.00226			834	-0.00559		506.6	0.00131				834	0		456.6	0.02805
832	-0.00498		506.8	0.0023			832	-0.00559		506.8	0.00129				832	0		456.8	0.02902
830	-0.00498		507	0.00227			830	-0.00559		507	0.00129				830	0		457	0.03009
828	-0.00498		507.2	0.0023			828	-0.00559		507.2	0.00129				828	0		457.2	0.03104
826	-0.00498		507.4	0.00237			826	-0.00838		507.4	0.00128				826	0		457.4	0.03233
824	-0.00746		507.6	0.0024			824	-0.00838		507.6	0.00132				824	0		457.6	0.03355
822	-0.00498		507.8	0.00248			822	-0.00559		507.8	0.00131				822	0		457.8	0.03459
820	-0.00498		508	0.00251			820	-0.00559		508	0.00132				820	0		458	0.03584
818	-0.00498		508.2	0.00254			818	-0.00559		508.2	0.00134				818	0		458.2	0.03691
816	-0.00498		508.4	0.00263			816	-0.00559		508.4	0.00136				816	0		458.4	0.03828
814	-0.00498		508.6	0.00262			814	-0.00559		508.6	0.00138				814	0		458.6	0.03946
812	-0.00498		508.8	0.00265			812	-0.00559		508.8	0.00139				812	0		458.8	0.04094
810	-0.00498		509	0.00269			810	-0.00559		509	0.00137				810	0		459	0.0423
808	-0.00498		509.2	0.00268			808	-0.00559		509.2	0.00137				808	0		459.2	0.0436
806	-0.00498		509.4	0.00279			806	-0.00559		509.4	0.0014				806	0.000459348		459.4	0.045
804	-0.00498		509.6	0.00282			804	-0.00559		509.6	0.00136				804	0.000459348		459.6	0.04651
802	-0.00498		509.8	0.00285			802	-0.00559		509.8	0.00142				802	0		459.8	0.04799
800	-0.00498		510	0.0029			800	-0.00279		510	0.00144				800	0		460	0.04946
798	-0.00498		510.2	0.00286			798	-0.00559		510.2	0.00148				798	0		460.2	0.05109
796	-0.00498		510.4	0.00286			796	-0.00559		510.4	0.00144				796	0		460.4	0.05275
794	-0.00498		510.6	0.0029			794	-0.00559		510.6	0.00141				794	0		460.6	0.05474
792	-0.00498		510.8	0.00296			792	-0.00559		510.8	0.00148				792	0		460.8	0.0564
790	-0.00498		511	0.00299			790	-0.00559		511	0.00146				790	0.000459348		461	0.0584
788	-0.00249		511.2	0.00304			788	-0.00559		511.2	0.00149				788	0		461.2	0.06032
786	-0.00249		511.4	0.00301			786	-0.00559		511.4	0.00154				786	0		461.4	0.06231
784	-0.00498		511.6	0.00313			784	-0.00559		511.6	0.00154				784	0		461.6	0.06456
782	-0.00498		511.8	0.00312			782	-0.00559		511.8	0.00151				782	0		461.8	0.06652
780	-0.00498		512	0.00312			780	-0.00559		512	0.00151				780	0		462	0.0691
778	-0.00249		512.2	0.00312			778	-0.00559		512.2	0.00156				778	0		462.2	0.07124
776	-0.00249		512.4	0.00321			776	-0.00559		512.4	0.00156				776	0		462.4	0.07342
774	-0.00498		512.6	0.00325			774	-0.00559		512.6	0.00159				774	0.000459348		462.6	0.07549
772	-0.00498		512.8	0.00325			772	-0.00559		512.8	0.00166				772	0.000459348		462.8	0.07807
770	-0.00498		513	0.00329			770	-0.00559		513	0.00166				770	0		463	0.08069
768	-0.00498		513.2	0.00331			768	-0.00559		513.2	0.00165				768	0.000459348		463.2	0.08291
766	-0.00249		513.4	0.0034			766	-0.00559		513.4	0.00168				766	0.000459348		463.4	0.08531
764	-0.00249		513.6	0.00346			764	-0.00559		513.6	0.00163				764	0.000459348		463.6	0.08811
762	-0.00249		513.8	0.00337			762	-0.00559		513.8	0.00164				762	0		463.8	0.09081
760	-0.00498		514	0.00338			760	-0.00279		514	0.00165				760	0		464	0.09384
758	-0.00498		514.2	0.00343			758	-0.00279		514.2	0.00171				758	0		464.2	0.09657
756	-0.00498		514.4	0.00346			756	-0.00559		514.4	0.00165				756	0		464.4	0.09945
754	-0.00498		514.6	0.00346			754	-0.00559		514.6	0.00172				754	0		464.6	0.10244
752	-0.00498		514.8	0.00344			752	-0.00559		514.8	0.00172				752	0		464.8	0.10587
750	-0.00498		515	0.00345			750	-0.00559		515	0.00171				750	0		465	0.10908
748	-0.00498		515.2	0.0034			748	-0.00559		515.2	0.0017				748	0		465.2	0.11266
746	-0.00249		515.4	0.00351			746	-0.00559		515.4	0.0017				746	0.000459348		465.4	0.11613
744	-0.00249		515.6	0.00351			744	-0.00559		515.6	0.00172				744	0.000459348		465.6	0.11934
742	-0.00249		515.8	0.0036			742	-0.00559		515.8	0.00172				742	0		465.8	0.12222
740	-0.00249		516	0.00362			740	-0.00559		516	0.00175				740	0		466	0.12562
738	-0.00249		516.2	0.00364			738	-0.00559		516.2	0.00172				738	0		466.2	0.12942
736	-0.00249		516.4	0.00361			736	-0.00559		516.4	0.00172				736	0.000459348		466.4	0.13337
734	-0.00249		516.6	0.00366			734	-0.00559		516.6	0.0017				734	0.000459348		466.6	0.13706
732	-0.00249		516.8	0.00367			732	-0.00559		516.8	0.00179				732	0.000459348		466.8	0.14112
730	-0.00498		517	0.00372			730	-0.00559		517	0.00179				730	0.000459348		467	0.14511
728	-0.00498		517.2	0.00372			728	-0.00559		517.2	0.00179				728	0.000459348		467.2	0.14895
726	-0.00498		517.4	0.00385			726	-0.00559		517.4	0.00182				726	0.000459348		467.4	0.15305
724	-0.00498		517.6	0.00379			724	-0.00559		517.6	0.00188				724	0.000459348		467.6	0.15707
722	-0.00498		517.8	0.00384			722	-0.00559		517.8	0.0019				722	0.000459348		467.8	0.16176
720	-0.00249		518	0.00384			720	-0.00559		518	0.00192				720	0.000459348		468	0.16659
718	-0.00249		518.2	0.00377			718	-0.00559		518.2	0.00201				718	0.000459348		468.2	0.17154
716	-0.00249		518.4	0.00377			716	-0.00279		518.4	0.00201				716	0.000459348		468.4	0.17601
714	-0.00249		518.6	0.0038			714	-0.00279		518.6	0.00199				714	0.000459348		468.6	0.18047
712	-0.00498		518.8	0.00388			712	-0.00559		518.8	0.00198				712	0.000459348		468.8	0.18553
710	-0.00498		519	0.00378			710	-0.00559		519	0.002				710	0.000459348		469	0.1904
708	-0.00498		519.2	0.00383			708	-0.00559		519.2	0.00197				708	0.000459348		469.2	0.19561
706	-0.00498		519.4	0.00383			706	-0.00559		519.4	0.00202				706	0.000459348		469.4	0.20022
704	-0.00249		519.6	0.00397			704	-0.00559		519.6	0.002				704	0.000459348		469.6	0.2052
702	-0.00498		519.8	0.00404			702	-0.00559		519.8	0.00208				702	0.000459348		469.8	0.21107
700	-0.00498		520	0.00398			700	-0.00559		520	0.00208				700	0.000459348		470	0.21639
698	-0.00249		520.2	0.00394			698	-0.00559		520.2	0.00208				698	0.000459348		470.2	0.22137
696	-0.00249		520.4	0.00386			696	-0.00559		520.4	0.00213				696	0.000459348		470.4	0.22706
694	-0.00249		520.6	0.00388			694	-0.00559		520.6	0.00209				694	0.000459348		470.6	0.23285
692	-0.00249		520.8	0.00388			692	-0.00559		520.8	0.00207				692	0.000459348		470.8	0.2385
690	-0.00249		521	0.00394			690	-0.00559		521	0.00211				690	0.000459348		471	0.24422
688	-0.00249		521.2	0.00395			688	-0.00559		521.2	0.00214				688	0.000459348		471.2	0.25024
686	-0.00498		521.4	0.00403			686	-0.00559		521.4	0.00215				686	0.000459348		471.4	0.25692
684	-0.00498		521.6	0.00405			684	-0.00559		521.6	0.00219				684	0.000459348		471.6	0.26382
682	-0.00249		521.8	0.00408			682	-0.00279		521.8	0.00217				682	0.000459348		471.8	0.27036
680	-0.00249		522	0.00412			680	-0.00279		522	0.00215				680	0.000459348		472	0.27649
678	-0.00249		522.2	0.00415			678	-0.00279		522.2	0.00221				678	0.000459348		472.2	0.28261
676	-0.00249		522.4	0.00412			676	-0.00559		522.4	0.00224				676	0.000459348		472.4	0.28992
674	-0.00498		522.6	0.00413			674	-0.00559		522.6	0.00224				674	0.000459348		472.6	0.29612
672	-0.00498		522.8	0.0041			672	-0.00559		522.8	0.00227				672	0.000459348		472.8	0.30329
670	-0.00498		523	0.00407			670	-0.00559		523	0.00236				670	0.000459348		473	0.31019
668	-0.00498		523.2	0.00408			668	-0.00559		523.2	0.00239				668	0.000459348		473.2	0.31787
666	-0.00498		523.4	0.00419			666	-0.00279		523.4	0.00238				666	0.000459348		473.4	0.32396
664	-0.00498		523.6	0.00419			664	-0.00279		523.6	0.00229				664	0.000459348		473.6	0.33038
662	-0.00498		523.8	0.00423			662	-0.00279		523.8	0.00227				662	0.000459348		473.8	0.33769
660	-0.00498		524	0.00425			660	-0.00279		524	0.00232				660	0.000459348		474	0.3447
658	-0.00249		524.2	0.00418			658	-0.00279		524.2	0.00239				658	0.000459348		474.2	0.35264
656	-0.00249		524.4	0.00423			656	-0.00279		524.4	0.00237				656	0.000459348		474.4	0.36043
654	-0.00249		524.6	0.0042			654	-0.00279		524.6	0.00246				654	0.000459348		474.6	0.36744
652	-0.00249		524.8	0.00425			652	-0.00279		524.8	0.00248				652	0.000459348		474.8	0.37505
650	-0.00249		525	0.00425			650	-0.00279		525	0.00247				650	0.000459348		475	0.38169
648	-0.00249		525.2	0.00426			648	-0.00279		525.2	0.00249				648	0.000459348		475.2	0.38907
646	-0.00249		525.4	0.00421			646	-0.00279		525.4	0.00253				646	0.000459348		475.4	0.39609
644	-0.00249		525.6	0.0043			644	-0.00279		525.6	0.00251				644	0.000459348		475.6	0.4031
642	0		525.8	0.00435			642	-0.00279		525.8	0.00253				642	0.000459348		475.8	0.41122
640	0		526	0.00429			640	-0.00279		526	0.00253				640	0.000459348		476	0.41971
638	0		526.2	0.00433			638	0		526.2	0.00254				638	0.000459348		476.2	0.4282
636	0		526.4	0.00431			636	0		526.4	0.00261				636	0.000459348		476.4	0.43669
634	0		526.6	0.00427			634	0		526.6	0.00265				634	0.000459348		476.6	0.44481
632	0		526.8	0.00422			632	0		526.8	0.00266				632	0.000459348		476.8	0.45257
630	0.00249		527	0.00427			630	0		527	0.00271				630	0.000459348		477	0.45958
628	0.00249		527.2	0.00425			628	0.00279		527.2	0.00269				628	0.000459348		477.2	0.46733
626	0.00498		527.4	0.0043			626	0.00279		527.4	0.00273				626	0.000459348		477.4	0.47545
624	0.00498		527.6	0.00447			624	0.00559		527.6	0.00274				624	0.000459348		477.6	0.48431
622	0.00746		527.8	0.0045			622	0.00559		527.8	0.00279				622	0.000459348		477.8	0.49391
620	0.00746		528	0.00447			620	0.00838		528	0.00277				620	0.000459348		478	0.50351
618	0.00995		528.2	0.00441			618	0.00838		528.2	0.00282				618	0.000459348		478.2	0.512
616	0.01244		528.4	0.00438			616	0.01117		528.4	0.00282				616	0.000459348		478.4	0.51901
614	0.01493		528.6	0.00438			614	0.01397		528.6	0.00279				614	0.000459348		478.6	0.52639
612	0.01741		528.8	0.00447			612	0.01676		528.8	0.00292				612	0.000459348		478.8	0.53525
610	0.0199		529	0.00443			610	0.01955		529	0.00296				610	0.000459348		479	0.54374
608	0.02239		529.2	0.00433			608	0.02235		529.2	0.00292				608	0.000459348		479.2	0.55297
606	0.02736		529.4	0.00438			606	0.02514		529.4	0.0029				606	0.000918695		479.4	0.56109
604	0.02985		529.6	0.00449			604	0.02793		529.6	0.00284				604	0.000459348		479.6	0.56958
602	0.03483		529.8	0.0045			602	0.03352		529.8	0.00295				602	0.000459348		479.8	0.5777
600	0.0398		530	0.00456			600	0.03631		530	0.00306				600	0.000459348		480	0.58583
598	0.04478		530.2	0.00456			598	0.0419		530.2	0.0031				598	0.000459348		480.2	0.59321
596	0.05224		530.4	0.0045			596	0.04749		530.4	0.0031				596	0.000459348		480.4	0.60022
594	0.05721		530.6	0.00454			594	0.05587		530.6	0.00305				594	0.000918695		480.6	0.60834
592	0.06468		530.8	0.00461			592	0.06145		530.8	0.00309				592	0.000918695		480.8	0.61683
590	0.07214		531	0.00456			590	0.06983		531	0.00306				590	0.000918695		481	0.62606
588	0.08209		531.2	0.00451			588	0.07821		531.2	0.00312				588	0.000918695		481.2	0.63455
586	0.09204		531.4	0.00457			586	0.08659		531.4	0.00314				586	0.000918695		481.4	0.64341
584	0.0995		531.6	0.00452			584	0.09497		531.6	0.00321				584	0.000918695		481.6	0.65227
582	0.11194		531.8	0.00455			582	0.10615		531.8	0.00327				582	0.000918695		481.8	0.66039
580	0.12438		532	0.00458			580	0.11732		532	0.00326				580	0.000918695		482	0.66925
578	0.13682		532.2	0.00448			578	0.13128		532.2	0.00328				578	0.000918695		482.2	0.67663
576	0.15174		532.4	0.00448			576	0.14525		532.4	0.00329				576	0.000918695		482.4	0.68512
574	0.16667		532.6	0.00457			574	0.15922		532.6	0.00334				574	0.000918695		482.6	0.69324
572	0.18159		532.8	0.00457			572	0.17318		532.8	0.00338				572	0.000918695		482.8	0.70137
570	0.199		533	0.00458			570	0.19274		533	0.00339				570	0.000918695		483	0.70838
568	0.21642		533.2	0.00453			568	0.2095		533.2	0.00341				568	0.000918695		483.2	0.71613
566	0.23632		533.4	0.00455			566	0.22905		533.4	0.00343				566	0.000918695		483.4	0.72388
564	0.25622		533.6	0.00467			564	0.2486		533.6	0.0034				564	0.000918695		483.6	0.73237
562	0.27612		533.8	0.00463			562	0.26816		533.8	0.00354				562	0.000918695		483.8	0.73939
560	0.29851		534	0.00461			560	0.2905		534	0.00359				560	0.000918695		484	0.74714
558	0.32338		534.2	0.00477			558	0.31285		534.2	0.00361				558	0.000918695		484.2	0.75415
556	0.34577		534.4	0.00473			556	0.33799		534.4	0.00369				556	0.000918695		484.4	0.76117
554	0.37065		534.6	0.00476			554	0.36313		534.6	0.00368				554	0.000918695		484.6	0.76744
552	0.39552		534.8	0.00483			552	0.38827		534.8	0.00369				552	0.000918695		484.8	0.77409
550	0.42289		535	0.00477			550	0.41341		535	0.00374				550	0.000918695		485	0.78147
548	0.45025		535.2	0.00486			548	0.44134		535.2	0.0037				548	0.000918695		485.2	0.78848
546	0.47761		535.4	0.00491			546	0.46927		535.4	0.00372				546	0.000918695		485.4	0.7955
544	0.50746		535.6	0.00492			544	0.49721		535.6	0.00373				544	0.000918695		485.6	0.80288
542	0.53483		535.8	0.00488			542	0.52514		535.8	0.00379				542	0.000918695		485.8	0.81026
540	0.56219		536	0.00492			540	0.55307		536	0.0039				540	0.000918695		486	0.81691
538	0.58955		536.2	0.00501			538	0.5838		536.2	0.00386				538	0.000918695		486.2	0.82318
536	0.6194		536.4	0.00493			536	0.61173		536.4	0.0039				536	0.000918695		486.4	0.82946
534	0.64677		536.6	0.00504			534	0.63966		536.6	0.00387				534	0.000918695		486.6	0.83647
532	0.67662		536.8	0.00507			532	0.6676		536.8	0.00399				532	0.000918695		486.8	0.84275
530	0.70398		537	0.00514			530	0.69553		537	0.00398				530	0.000918695		487	0.84902
528	0.72886		537.2	0.00513			528	0.72346		537.2	0.00406				528	0.000918695		487.2	0.85677
526	0.75373		537.4	0.00504			526	0.7486		537.4	0.00407				526	0.00138		487.4	0.86268
524	0.77861		537.6	0.00521			524	0.77374		537.6	0.0041				524	0.00138		487.6	0.86822
522	0.80348		537.8	0.00517			522	0.79888		537.8	0.00417				522	0.00138		487.8	0.87339
520	0.82587		538	0.00522			520	0.82123		538	0.00423				520	0.00138		488	0.87929
518	0.84826		538.2	0.00527			518	0.84358		538.2	0.00427				518	0.00184		488.2	0.88409
516	0.86816		538.4	0.00529			516	0.86592		538.4	0.00443				516	0.00184		488.4	0.88963
514	0.88806		538.6	0.00527			514	0.88547		538.6	0.00442				514	0.00184		488.6	0.89406
512	0.90547		538.8	0.00532			512	0.90223		538.8	0.00441				512	0.0023		488.8	0.89959
510	0.92289		539	0.00537			510	0.92179		539	0.00445				510	0.0023		489	0.90513
508	0.93781		539.2	0.00549			508	0.93575		539.2	0.00443				508	0.00276		489.2	0.91104
506	0.95025		539.4	0.00545			506	0.94972		539.4	0.00451				506	0.00367		489.4	0.9151
504	0.96269		539.6	0.00551			504	0.96089		539.6	0.00459				504	0.00459		489.6	0.921
502	0.97264		539.8	0.00563			502	0.97207		539.8	0.00459				502	0.00551		489.8	0.92543
500	0.98259		540	0.00574			500	0.98045		540	0.00468				500	0.00735		490	0.92986
498	0.99005		540.2	0.00574			498	0.98603		540.2	0.00468				498	0.00919		490.2	0.93392
496	0.99502		540.4	0.00573			496	0.99162		540.4	0.00477				496	0.01194		490.4	0.93725
494	0.99751		540.6	0.00581			494	0.99721		540.6	0.00491				494	0.01562		490.6	0.94168
492	1		540.8	0.00596			492	1		540.8	0.00497				492	0.02067		490.8	0.94426
490	1		541	0.00594			490	1		541	0.00499				490	0.0271		491	0.94795
488	0.99751		541.2	0.00599			488	0.99721		541.2	0.00501				488	0.03537		491.2	0.95164
486	0.99502		541.4	0.00599			486	0.99441		541.4	0.00503				486	0.04593		491.4	0.95496
484	0.99005		541.6	0.00596			484	0.99162		541.6	0.00508				484	0.05834		491.6	0.95792
482	0.98259		541.8	0.00607			482	0.98324		541.8	0.00515				482	0.07441		491.8	0.96124
480	0.97512		542	0.00603			480	0.97765		542	0.00522				480	0.09417		492	0.96493
478	0.96766		542.2	0.00605			478	0.96927		542.2	0.00525				478	0.11759		492.2	0.96788
476	0.95522		542.4	0.00611			476	0.9581		542.4	0.00542				476	0.14515		492.4	0.97047
474	0.94279		542.6	0.00616			474	0.94413		542.6	0.0054				474	0.17731		492.6	0.97342
472	0.93035		542.8	0.00625			472	0.93017		542.8	0.00562				472	0.21543		492.8	0.97527
470	0.91542		543	0.00631			470	0.9162		543	0.00569				470	0.25815		493	0.97748
468	0.9005		543.2	0.00636			468	0.90223		543.2	0.00581				468	0.30455		493.2	0.9797
466	0.88308		543.4	0.00641			466	0.88547		543.4	0.00589				466	0.35599		493.4	0.98339
464	0.86567		543.6	0.00642			464	0.86592		543.6	0.00595				464	0.41158		493.6	0.98671
462	0.84577		543.8	0.00652			462	0.84916		543.8	0.00603				462	0.47083		493.8	0.98893
460	0.82587		544	0.00662			460	0.82961		544	0.00609				460	0.53192		494	0.99151
458	0.80597		544.2	0.00664			458	0.80726		544.2	0.00609				458	0.59302		494.2	0.99299
456	0.78607		544.4	0.00678			456	0.78771		544.4	0.00637				456	0.65411		494.4	0.99372
454	0.76368		544.6	0.00681			454	0.76536		544.6	0.00643				454	0.71337		494.6	0.99372
452	0.74378		544.8	0.00696			452	0.74302		544.8	0.00651				452	0.76895		494.8	0.99483
450	0.71891		545	0.00702			450	0.72067		545	0.00659				450	0.82085		495	0.99557
448	0.69652		545.2	0.00712			448	0.69832		545.2	0.00659				448	0.86725		495.2	0.99668
446	0.67413		545.4	0.0073			446	0.67318		545.4	0.00678				446	0.90767		495.4	0.99815
444	0.64925		545.6	0.00729			444	0.65084		545.6	0.00682				444	0.9412		495.6	0.99889
442	0.62687		545.8	0.00741			442	0.6257		545.8	0.00692				442	0.96693		495.8	1.00074
440	0.60448		546	0.00751			440	0.60335		546	0.00705				440	0.98484		496	1.00221
438	0.5796		546.2	0.00759			438	0.57821		546.2	0.00708				438	0.99541		496.2	1.00221
436	0.55721		546.4	0.00772			436	0.55587		546.4	0.00718				436	1		496.4	1.00221
434	0.53483		546.6	0.00784			434	0.53073		546.6	0.00716				434	0.99954		496.6	1.00074
432	0.51244		546.8	0.00786			432	0.50838		546.8	0.00725				432	0.99265		496.8	1.00037
430	0.49005		547	0.00802			430	0.48603		547	0.00735				430	0.98071		497	1
428	0.46766		547.2	0.0081			428	0.46369		547.2	0.0075				428	0.96601		497.2	0.99926
426	0.44527		547.4	0.00826			426	0.44134		547.4	0.00758				426	0.94763		497.4	0.99926
424	0.42537		547.6	0.00822			424	0.41899		547.6	0.00767				424	0.92467		497.6	0.99889
422	0.40299		547.8	0.00828			422	0.39944		547.8	0.0077				422	0.89848		497.8	0.99926
420	0.38308		548	0.00839			420	0.37709		548	0.00784				420	0.86909		498	1
418	0.36318		548.2	0.00854			418	0.35754		548.2	0.00796				418	0.83785		498.2	0.99889
416	0.34328		548.4	0.00877			416	0.33799		548.4	0.00819				416	0.80478		498.4	0.99742
414	0.32587		548.6	0.00863			414	0.32123		548.6	0.00835				414	0.76941		498.6	0.99483
412	0.30846		548.8	0.00873			412	0.30168		548.8	0.00853				412	0.73312		498.8	0.99336
410	0.29104		549	0.00869			410	0.28492		549	0.00869				410	0.69591		499	0.99262
408	0.27363		549.2	0.00885			408	0.26536		549.2	0.00866				408	0.65825		499.2	0.9904
406	0.25622		549.4	0.0089			406	0.2486		549.4	0.00879				406	0.6215		499.4	0.99003
404	0.24129		549.6	0.00914			404	0.23464		549.6	0.00897				404	0.58521		499.6	0.98929
402	0.22637		549.8	0.00934			402	0.22067		549.8	0.00914				402	0.54846		499.8	0.98819
400	0.21144		550	0.00955			400	0.2067		550	0.00931				400	0.51309		500	0.98597
398	0.199		550.2	0.00968			398	0.19274		550.2	0.00941				398	0.47818		500.2	0.98413
396	0.18657		550.4	0.00978			396	0.17877		550.4	0.00955				396	0.44465		500.4	0.98265
394	0.17662		550.6	0.00991			394	0.1676		550.6	0.00947				394	0.41295		500.6	0.97933
392	0.16667		550.8	0.01002			392	0.15922		550.8	0.00967				392	0.38172		500.8	0.97711
390	0.15672		551	0.01013			390	0.14804		551	0.01002				390	0.3514		501	0.97416
388	0.14925		551.2	0.01034			388	0.14246		551.2	0.01009				388	0.322		501.2	0.97305
386	0.14179		551.4	0.01044			386	0.13408		551.4	0.01018				386	0.29398		501.4	0.97121
384	0.13682		551.6	0.01069			384	0.12849		551.6	0.01028				384	0.26734		501.6	0.96862
382	0.13184		551.8	0.01092			382	0.1257		551.8	0.01048				382	0.24254		501.8	0.96715
380	0.12935		552	0.01102			380	0.12291		552	0.0107				380	0.22003		502	0.9653
378	0.12687		552.2	0.01113			378	0.12011		552.2	0.01078				378	0.19982		502.2	0.96382
376	0.12687		552.4	0.01114			376	0.11732		552.4	0.0109				376	0.18052		502.4	0.96124
374	0.12687		552.6	0.01129			374	0.12011		552.6	0.0111				374	0.16261		502.6	0.95792
372	0.12935		552.8	0.0116			372	0.12291		552.8	0.01127				372	0.14607		502.8	0.9546
370	0.13184		553	0.01177			370	0.1257		553	0.01154				370	0.13091		503	0.95201
368	0.13433		553.2	0.01189			368	0.12849		553.2	0.01173				368	0.11713		503.2	0.94943
366	0.1393		553.4	0.01199			366	0.13128		553.4	0.01177				366	0.10519		503.4	0.94647
364	0.14428		553.6	0.01213			364	0.13408		553.6	0.01218				364	0.09371		503.6	0.94352
362	0.14925		553.8	0.01228			362	0.13966		553.8	0.01247				362	0.08406		503.8	0.94057
360	0.15672		554	0.01254			360	0.14804		554	0.01259				360	0.07487		504	0.93835
358	0.16418		554.2	0.01262			358	0.15642		554.2	0.0126				358	0.06615		504.2	0.9354
356	0.17413		554.4	0.01274			356	0.1648		554.4	0.01292				356	0.0588		504.4	0.93208
354	0.18408		554.6	0.01294			354	0.17598		554.6	0.01314				354	0.05191		504.6	0.92839
352	0.19403		554.8	0.01317			352	0.18715		554.8	0.01359				352	0.04593		504.8	0.92506
350	0.20647		555	0.01335			350	0.19832		555	0.01366				350	0.04088		505	0.92174
			555.2	0.01356						555.2	0.01367							505.2	0.91879
			555.4	0.01379						555.4	0.0138							505.4	0.91621
			555.6	0.014						555.6	0.01392							505.6	0.91288
			555.8	0.01423						555.8	0.01414							505.8	0.91104
			556	0.01453						556	0.01445							506	0.90735
			556.2	0.01474						556.2	0.01479							506.2	0.90255
			556.4	0.01487						556.4	0.01496							506.4	0.89849
			556.6	0.01527						556.6	0.01516							506.6	0.89443
			556.8	0.01537						556.8	0.01546							506.8	0.88963
			557	0.01556						557	0.01587							507	0.88667
			557.2	0.01571						557.2	0.01613							507.2	0.88261
			557.4	0.01603						557.4	0.01626							507.4	0.87892
			557.6	0.01621						557.6	0.01638							507.6	0.87634
			557.8	0.01657						557.8	0.01661							507.8	0.87375
			558	0.01685						558	0.01693							508	0.87006
			558.2	0.01721						558.2	0.01696							508.2	0.86637
			558.4	0.0175						558.4	0.0172							508.4	0.86268
			558.6	0.01762						558.6	0.01738							508.6	0.85825
			558.8	0.01791						558.8	0.01784							508.8	0.85567
			559	0.01832						559	0.01789							509	0.85197
			559.2	0.01834						559.2	0.01834							509.2	0.84828
			559.4	0.01851						559.4	0.01878							509.4	0.84496
			559.6	0.01859						559.6	0.01912							509.6	0.84053
			559.8	0.01894						559.8	0.01947							509.8	0.83647
			560	0.01926						560	0.01987							510	0.83167
			560.2	0.01948						560.2	0.0202							510.2	0.8265
			560.4	0.01993						560.4	0.0205							510.4	0.82207
			560.6	0.02015						560.6	0.02072							510.6	0.81838
			560.8	0.02046						560.8	0.02107							510.8	0.81506
			561	0.02077						561	0.02143							511	0.81137
			561.2	0.02119						561.2	0.0218							511.2	0.80768
			561.4	0.02142						561.4	0.02214							511.4	0.80251
			561.6	0.02179						561.6	0.02249							511.6	0.79808
			561.8	0.02222						561.8	0.02288							511.8	0.79439
			562	0.02241						562	0.02326							512	0.78996
			562.2	0.0229						562.2	0.02347							512.2	0.7859
			562.4	0.02335						562.4	0.02388							512.4	0.78258
			562.6	0.02354						562.6	0.02432							512.6	0.77889
			562.8	0.02405						562.8	0.02473							512.8	0.77446
			563	0.02434						563	0.0251							513	0.77039
			563.2	0.02467						563.2	0.02571							513.2	0.76597
			563.4	0.02521						563.4	0.02611							513.4	0.76154
			563.6	0.02556						563.6	0.02643							513.6	0.75784
			563.8	0.02574						563.8	0.02656							513.8	0.75452
			564	0.02617						564	0.0267							514	0.75009
			564.2	0.02646						564.2	0.02716							514.2	0.74603
			564.4	0.02708						564.4	0.02764							514.4	0.74086
			564.6	0.02747						564.6	0.02812							514.6	0.73717
			564.8	0.02771						564.8	0.02856							514.8	0.73348
			565	0.02804						565	0.02901							515	0.73016
			565.2	0.02853						565.2	0.02943							515.2	0.72573
			565.4	0.02911						565.4	0.02995							515.4	0.72167
			565.6	0.02958						565.6	0.0303							515.6	0.71761
			565.8	0.03						565.8	0.031							515.8	0.71465
			566	0.03047						566	0.03174							516	0.71096
			566.2	0.03084						566.2	0.03222							516.2	0.7069
			566.4	0.03134						566.4	0.0324							516.4	0.70284
			566.6	0.0319						566.6	0.03314							516.6	0.69841
			566.8	0.03238						566.8	0.03343							516.8	0.69398
			567	0.03272						567	0.03401							517	0.68992
			567.2	0.03325						567.2	0.03448							517.2	0.68549
			567.4	0.03387						567.4	0.03506							517.4	0.6818
			567.6	0.0345						567.6	0.03568							517.6	0.67774
			567.8	0.03502						567.8	0.03627							517.8	0.67442
			568	0.0358						568	0.03657							518	0.67147
			568.2	0.03652						568.2	0.03712							518.2	0.6674
			568.4	0.03683						568.4	0.0382							518.4	0.66334
			568.6	0.03727						568.6	0.03872							518.6	0.65928
			568.8	0.03768						568.8	0.03895							518.8	0.65485
			569	0.03832						569	0.03932							519	0.65042
			569.2	0.03885						569.2	0.03978							519.2	0.64599
			569.4	0.03941						569.4	0.04039							519.4	0.64267
			569.6	0.0401						569.6	0.04092							519.6	0.63861
			569.8	0.04063						569.8	0.04151							519.8	0.63455
			570	0.04097						570	0.04236							520	0.63197
			570.2	0.04169						570.2	0.04314							520.2	0.62754
			570.4	0.04237						570.4	0.04369							520.4	0.62385
			570.6	0.04335						570.6	0.04468							520.6	0.62052
			570.8	0.04362						570.8	0.04525							520.8	0.61683
			571	0.04413						571	0.04566							521	0.6124
			571.2	0.04489						571.2	0.04637							521.2	0.60797
			571.4	0.0456						571.4	0.04726							521.4	0.60502
			571.6	0.04615						571.6	0.04793							521.6	0.60133
			571.8	0.04725						571.8	0.04857							521.8	0.59801
			572	0.04771						572	0.04953							522	0.59395
			572.2	0.04841						572.2	0.05038							522.2	0.59025
			572.4	0.04949						572.4	0.05107							522.4	0.58583
			572.6	0.05036						572.6	0.0513							522.6	0.5825
			572.8	0.05067						572.8	0.05235							522.8	0.57844
			573	0.05118						573	0.05315							523	0.57475
			573.2	0.05198						573.2	0.05386							523.2	0.57106
			573.4	0.05234						573.4	0.0547							523.4	0.56811
			573.6	0.05323						573.6	0.05541							523.6	0.56405
			573.8	0.0544						573.8	0.05626							523.8	0.56072
			574	0.05503						574	0.05732							524	0.55703
			574.2	0.0557						574.2	0.05823							524.2	0.5526
			574.4	0.05638						574.4	0.05904							524.4	0.54928
			574.6	0.0572						574.6	0.05945							524.6	0.5467
			574.8	0.05804						574.8	0.06045							524.8	0.54337
			575	0.05905						575	0.06132							525	0.54042
			575.2	0.0599						575.2	0.06224							525.2	0.53747
			575.4	0.0609						575.4	0.06313							525.4	0.53341
			575.6	0.06201						575.6	0.06425							525.6	0.52898
			575.8	0.06309						575.8	0.06521							525.8	0.52492
			576	0.06365						576	0.06613							526	0.52159
			576.2	0.06464						576.2	0.067							526.2	0.51827
			576.4	0.06505						576.4	0.06778							526.4	0.51532
			576.6	0.06536						576.6	0.06863							526.6	0.51163
			576.8	0.06654						576.8	0.06923							526.8	0.50794
			577	0.06806						577	0.06993							527	0.50461
			577.2	0.06907						577.2	0.07128							527.2	0.50129
			577.4	0.06977						577.4	0.07216							527.4	0.49797
			577.6	0.07063						577.6	0.07309							527.6	0.49502
			577.8	0.07176						577.8	0.07405							527.8	0.49243
			578	0.07224						578	0.07456							528	0.48874
			578.2	0.07296						578.2	0.07618							528.2	0.48579
			578.4	0.07422						578.4	0.07731							528.4	0.4821
			578.6	0.07576						578.6	0.07845							528.6	0.47804
			578.8	0.07704						578.8	0.07934							528.8	0.47434
			579	0.07776						579	0.08045							529	0.47102
			579.2	0.07884						579.2	0.08125							529.2	0.46807
			579.4	0.07995						579.4	0.08223							529.4	0.46512
			579.6	0.08067						579.6	0.08328							529.6	0.46216
			579.8	0.08197						579.8	0.08454							529.8	0.45884
			580	0.08319						580	0.08558							530	0.45589
			580.2	0.08433						580.2	0.08674							530.2	0.45257
			580.4	0.08536						580.4	0.0878							530.4	0.44998
			580.6	0.08744						580.6	0.08898							530.6	0.44703
			580.8	0.08833						580.8	0.09063							530.8	0.44408
			581	0.08948						581	0.09231							531	0.44112
			581.2	0.09076						581.2	0.09386							531.2	0.43854
			581.4	0.09208						581.4	0.0948							531.4	0.43595
			581.6	0.09329						581.6	0.09633							531.6	0.43226
			581.8	0.09459						581.8	0.09787							531.8	0.42931
			582	0.09562						582	0.09881							532	0.42599
			582.2	0.09735						582.2	0.1003							532.2	0.42303
			582.4	0.0988						582.4	0.1016							532.4	0.41971
			582.6	0.09985						582.6	0.1033							532.6	0.41676
			582.8	0.10142						582.8	0.10426							532.8	0.41417
			583	0.10274						583	0.1055							533	0.41159
			583.2	0.10378						583.2	0.10744							533.2	0.4079
			583.4	0.10513						583.4	0.10875							533.4	0.40568
			583.6	0.10659						583.6	0.10943							533.6	0.40347
			583.8	0.10852						583.8	0.11126							533.8	0.40089
			584	0.1099						584	0.11255							534	0.3983
			584.2	0.11129						584.2	0.11418							534.2	0.39535
			584.4	0.11247						584.4	0.11541							534.4	0.39203
			584.6	0.11362						584.6	0.11738							534.6	0.38907
			584.8	0.11495						584.8	0.11903							534.8	0.38575
			585	0.11646						585	0.12022							535	0.38354
			585.2	0.11782						585.2	0.12139							535.2	0.38095
			585.4	0.11933						585.4	0.12288							535.4	0.37763
			585.6	0.12102						585.6	0.12429							535.6	0.37431
			585.8	0.12263						585.8	0.12629							535.8	0.37172
			586	0.1241						586	0.12808							536	0.3687
			586.2	0.12621						586.2	0.12974							536.2	0.36604
			586.4	0.12792						586.4	0.1314							536.4	0.36342
			586.6	0.12963						586.6	0.13309							536.6	0.36128
			586.8	0.1307						586.8	0.13492							536.8	0.35903
			587	0.13226						587	0.13629							537	0.35648
			587.2	0.13449						587.2	0.13778							537.2	0.35393
			587.4	0.13567						587.4	0.13906							537.4	0.35168
			587.6	0.13722						587.6	0.14064							537.6	0.34803
			587.8	0.13917						587.8	0.14214							537.8	0.3457
			588	0.14095						588	0.14353							538	0.34304
			588.2	0.1428						588.2	0.14596							538.2	0.34035
			588.4	0.14501						588.4	0.14802							538.4	0.33791
			588.6	0.1466						588.6	0.14951							538.6	0.33595
			588.8	0.14882						588.8	0.15139							538.8	0.33352
			589	0.15003						589	0.15255							539	0.33164
			589.2	0.15159						589.2	0.15393							539.2	0.32924
			589.4	0.15351						589.4	0.15592							539.4	0.32698
			589.6	0.15539						589.6	0.15761							539.6	0.32444
			589.8	0.15713						589.8	0.15968							539.8	0.3223
			590	0.15898						590	0.16158							540	0.32016
			590.2	0.16086						590.2	0.16357							540.2	0.31794
			590.4	0.16262						590.4	0.16597							540.4	0.31495
			590.6	0.16391						590.6	0.16805							540.6	0.31292
			590.8	0.16577						590.8	0.17069							540.8	0.31052
			591	0.16786						591	0.17255							541	0.30805
			591.2	0.16977						591.2	0.17458							541.2	0.30568
			591.4	0.17174						591.4	0.17607							541.4	0.30295
			591.6	0.17431						591.6	0.17806							541.6	0.3003
			591.8	0.17619						591.8	0.18019							541.8	0.29779
			592	0.17893						592	0.18232							542	0.29579
			592.2	0.18081						592.2	0.18463							542.2	0.29384
			592.4	0.18354						592.4	0.18764							542.4	0.29173
			592.6	0.18543						592.6	0.1896							542.6	0.29022
			592.8	0.18714						592.8	0.19173							542.8	0.28756
			593	0.18936						593	0.19439							543	0.28523
			593.2	0.19073						593.2	0.1967							543.2	0.28324
			593.4	0.19278						593.4	0.19865							543.4	0.28073
			593.6	0.19501						593.6	0.20078							543.6	0.27818
			593.8	0.1974						593.8	0.20238							543.8	0.27612
			594	0.19997						594	0.20486							544	0.27449
			594.2	0.20219						594.2	0.20682							544.2	0.27209
			594.4	0.2039						594.4	0.20895							544.4	0.27039
			594.6	0.20629						594.6	0.21055							544.6	0.26892
			594.8	0.20886						594.8	0.21339							544.8	0.26689
			595	0.21108						595	0.21569							545	0.26427
			595.2	0.21365						595.2	0.218							545.2	0.26257
			595.4	0.21639						595.4	0.22049							545.4	0.26083
			595.6	0.21861						595.6	0.22226							545.6	0.25877
			595.8	0.22032						595.8	0.22457							545.8	0.25644
			596	0.22289						596	0.22723							546	0.2546
			596.2	0.22562						596.2	0.2299							546.2	0.2526
			596.4	0.22785						596.4	0.23203							546.4	0.25068
			596.6	0.23041						596.6	0.23487							546.6	0.2488
			596.8	0.23298						596.8	0.23771							546.8	0.24699
			597	0.23452						597	0.24019							547	0.24555
			597.2	0.23777						597.2	0.24268							547.2	0.24326
			597.4	0.24034						597.4	0.24587							547.4	0.24127
			597.6	0.24273						597.6	0.24747							547.6	0.23935
			597.8	0.24478						597.8	0.2496							547.8	0.2381
			598	0.24684						598	0.2528							548	0.23614
			598.2	0.24889						598.2	0.2551							548.2	0.23466
			598.4	0.25128						598.4	0.25848							548.4	0.23252
			598.6	0.2547						598.6	0.26114							548.6	0.23068
			598.8	0.25744						598.8	0.26345							548.8	0.22865
			599	0.26035						599	0.26593							549	0.22636
			599.2	0.26257						599.2	0.2686							549.2	0.22477
			599.4	0.26599						599.4	0.27108							549.4	0.22344
			599.6	0.26839						599.6	0.27339							549.6	0.22185
			599.8	0.27044						599.8	0.27605							549.8	0.21997
			600	0.27301						600	0.2796							550	0.21798
			600.2	0.27557						600.2	0.28209							550.2	0.21643
			600.4	0.27814						600.4	0.2844							550.4	0.21488
			600.6	0.28105						600.6	0.2867							550.6	0.21292
			600.8	0.28447						600.8	0.28883							550.8	0.21148
			601	0.28755						601	0.29132							551	0.20934
			601.2	0.29063						601.2	0.29451							551.2	0.20808
			601.4	0.29319						601.4	0.29718							551.4	0.20661
			601.6	0.29576						601.6	0.30002							551.6	0.20502
			601.8	0.29867						601.8	0.30339							551.8	0.20332
			602	0.30157						602	0.30641							552	0.20181
			602.2	0.30448						602.2	0.30907							552.2	0.20037
			602.4	0.30688						602.4	0.31138							552.4	0.19856
			602.6	0.30893						602.6	0.31333							552.6	0.19664
			602.8	0.31235						602.8	0.31688							552.8	0.19546
			603	0.3144						603	0.31937							553	0.19387
			603.2	0.31714						603.2	0.3215							553.2	0.19262
			603.4	0.32022						603.4	0.32416							553.4	0.19121
			603.6	0.32296						603.6	0.32771							553.6	0.18941
			603.8	0.32655						603.8	0.33055							553.8	0.18826
			604	0.32894						604	0.33393							554	0.18612
			604.2	0.33219						604.2	0.33694							554.2	0.18501
			604.4	0.33476						604.4	0.33925							554.4	0.18343
			604.6	0.33715						604.6	0.34351							554.6	0.18136
			604.8	0.33972						604.8	0.34617							554.8	0.18025
			605	0.34348						605	0.3499							555	0.17889
			605.2	0.34759						605.2	0.35239							555.2	0.17759
			605.4	0.35067						605.4	0.35541							555.4	0.17638
			605.6	0.35392						605.6	0.35754							555.6	0.17516
			605.8	0.35802						605.8	0.36109							555.8	0.17353
			606	0.36144						606	0.36446							556	0.17206
			606.2	0.36367						606.2	0.36677							556.2	0.17051
			606.4	0.36658						606.4	0.3705							556.4	0.16914
			606.6	0.36948						606.6	0.37458							556.6	0.16833
			606.8	0.37325						606.8	0.37777							556.8	0.16711
			607	0.37513						607	0.38115							557	0.16597
			607.2	0.37752						607.2	0.38558							557.2	0.1646
			607.4	0.38163						607.4	0.38807							557.4	0.1632
			607.6	0.38471						607.6	0.39038							557.6	0.16194
			607.8	0.38864						607.8	0.39251							557.8	0.16047
			608	0.39206						608	0.39606							558	0.15888
			608.2	0.39497						608.2	0.39872							558.2	0.15759
			608.4	0.39873						608.4	0.40316							558.4	0.15626
			608.6	0.40233						608.6	0.40653							558.6	0.1553
			608.8	0.40404						608.8	0.41062							558.8	0.15404
			609	0.40712						609	0.41328							559	0.15308
			609.2	0.41139						609.2	0.41665							559.2	0.15238
			609.4	0.41516						609.4	0.42002							559.4	0.15113
			609.6	0.41875						609.6	0.42287							559.6	0.14972
			609.8	0.42234						609.8	0.42606							559.8	0.14858
			610	0.42576						610	0.42943							560	0.14743
			610.2	0.42867						610.2	0.43298							560.2	0.14651
			610.4	0.43141						610.4	0.43547							560.4	0.14518
			610.6	0.43551						610.6	0.4392							560.6	0.14411
			610.8	0.43808						610.8	0.44239							560.8	0.14256
			611	0.44116						611	0.44488							561	0.14116
			611.2	0.44406						611.2	0.44914							561.2	0.14001
			611.4	0.44766						611.4	0.45358							561.4	0.13902
			611.6	0.45159						611.6	0.45624							561.6	0.13765
			611.8	0.45501						611.8	0.45926							561.8	0.13684
			612	0.45895						612	0.46299							562	0.13584
			612.2	0.46203						612.2	0.46725							562.2	0.13455
			612.4	0.46493						612.4	0.47062							562.4	0.13341
			612.6	0.46887						612.6	0.47382							562.6	0.13226
			612.8	0.4716						612.8	0.47896							562.8	0.13138
			613	0.47434						613	0.48251							563	0.13071
			613.2	0.47725						613.2	0.48535							563.2	0.13034
			613.4	0.4805						613.4	0.48837							563.4	0.12935
			613.6	0.48409						613.6	0.49121							563.6	0.12787
			613.8	0.48768						613.8	0.49459							563.8	0.12691
			614	0.49076						614	0.4976							564	0.12562
			614.2	0.49487						614.2	0.50009							564.2	0.12488
			614.4	0.49932						614.4	0.50382							564.4	0.12351
			614.6	0.50154						614.6	0.50772							564.6	0.12252
			614.8	0.50684						614.8	0.5111							564.8	0.12148
			615	0.50992						615	0.51624							565	0.12045
			615.2	0.51317						615.2	0.51979							565.2	0.11979
			615.4	0.51625						615.4	0.52441							565.4	0.11857
			615.6	0.51967						615.6	0.52618							565.6	0.11783
			615.8	0.52224						615.8	0.52991							565.8	0.11669
			616	0.52532						616	0.53275							566	0.11584
			616.2	0.52959						616.2	0.53595							566.2	0.11443
			616.4	0.53233						616.4	0.53985							566.4	0.11329
			616.6	0.53609						616.6	0.54412							566.6	0.11274
			616.8	0.54105						616.8	0.54855							566.8	0.11203
			617	0.54533						617	0.55281							567	0.1113
			617.2	0.54892						617.2	0.55654							567.2	0.11059
			617.4	0.55371						617.4	0.56027							567.4	0.10989
			617.6	0.55594						617.6	0.56293							567.6	0.10901
			617.8	0.55782						617.8	0.564							567.8	0.10816
			618	0.56141						618	0.56719							568	0.10746
			618.2	0.565						618.2	0.57003							568.2	0.10679
			618.4	0.56859						618.4	0.57323							568.4	0.10583
			618.6	0.57287						618.6	0.57678							568.6	0.10498
			618.8	0.57612						618.8	0.58104							568.8	0.10402
			619	0.58005						619	0.58637							569	0.10292
			619.2	0.5833						619.2	0.59009							569.2	0.10177
			619.4	0.58673						619.4	0.59347							569.4	0.10103
			619.6	0.5898						619.6	0.59666							569.6	0.09989
			619.8	0.59306						619.8	0.59986							569.8	0.099
			620	0.59631						620	0.60323							570	0.09845
			620.2	0.59921						620.2	0.60678							570.2	0.09771
			620.4	0.60281						620.4	0.6098							570.4	0.09712
			620.6	0.60657						620.6	0.61335							570.6	0.09627
			620.8	0.60965						620.8	0.61761							570.8	0.09568
			621	0.61307						621	0.62081							571	0.09502
			621.2	0.6182						621.2	0.62578							571.2	0.09443
			621.4	0.62162						621.4	0.62933							571.4	0.09358
			621.6	0.62556						621.6	0.63288							571.6	0.09295
			621.8	0.62863						621.8	0.63554							571.8	0.09254
			622	0.63189						622	0.63785							572	0.09169
			622.2	0.63394						622.2	0.64104							572.2	0.09107
			622.4	0.63753						622.4	0.64477							572.4	0.09011
			622.6	0.63975						622.6	0.64814							572.6	0.08955
			622.8	0.64403						622.8	0.65223							572.8	0.08878
			623	0.64865						623	0.65578							573	0.08804
			623.2	0.65173						623.2	0.65897							573.2	0.08715
			623.4	0.65515						623.4	0.66199							573.4	0.08645
			623.6	0.65908						623.6	0.66483							573.6	0.08571
			623.8	0.66268						623.8	0.66892							573.8	0.08509
			624	0.66507						624	0.67264							574	0.08446
			624.2	0.66832						624.2	0.67566							574.2	0.08361
			624.4	0.67277						624.4	0.6801							574.4	0.08291
			624.6	0.67704						624.6	0.68365							574.6	0.08232
			624.8	0.68098						624.8	0.68667							574.8	0.08176
			625	0.68354						625	0.68898							575	0.08121
			625.2	0.68679						625.2	0.69199							575.2	0.0808
			625.4	0.68953						625.4	0.6959							575.4	0.08025
			625.6	0.69244						625.6	0.70051							575.6	0.07948
			625.8	0.69637						625.8	0.70265							575.8	0.0787
			626	0.69894						626	0.7062							576	0.07804
			626.2	0.70322						626.2	0.70921							576.2	0.07759
			626.4	0.70749						626.4	0.71312							576.4	0.07704
			626.6	0.71006						626.6	0.71685							576.6	0.07634
			626.8	0.7128						626.8	0.72164							576.8	0.07519
			627	0.71673						627	0.72572							577	0.07482
			627.2	0.71981						627.2	0.72927							577.2	0.07442
			627.4	0.72152						627.4	0.733							577.4	0.07386
			627.6	0.72562						627.6	0.73495							577.6	0.07283
			627.8	0.72956						627.8	0.73833							577.8	0.07239
			628	0.73247						628	0.74117							578	0.07198
			628.2	0.73589						628.2	0.74365							578.2	0.07128
			628.4	0.73931						628.4	0.74632							578.4	0.07065
			628.6	0.74222						628.6	0.74951							578.6	0.07017
			628.8	0.74684						628.8	0.75182							578.8	0.06962
			629	0.75163						629	0.75519							579	0.0691
			629.2	0.75505						629.2	0.75963							579.2	0.06859
			629.4	0.7571						629.4	0.76265							579.4	0.06818
			629.6	0.76138						629.6	0.76673							579.6	0.06785
			629.8	0.7636						629.8	0.76975							579.8	0.06733
			630	0.76531						630	0.77295							580	0.06678
			630.2	0.76805						630.2	0.77685							580.2	0.06611
			630.4	0.77061						630.4	0.7788							580.4	0.06563
			630.6	0.77455						630.6	0.78058							580.6	0.06497
			630.8	0.77831						630.8	0.78377							580.8	0.06449
			631	0.78224						631	0.78803							581	0.06419
			631.2	0.78601						631.2	0.79088							581.2	0.06368
			631.4	0.78943						631.4	0.7946							581.4	0.06323
			631.6	0.79285						631.6	0.79886							581.6	0.06268
			631.8	0.79627						631.8	0.80099							581.8	0.06224
			632	0.79867						632	0.80525							582	0.06187
			632.2	0.79969						632.2	0.80703							582.2	0.06139
			632.4	0.80174						632.4	0.80969							582.4	0.06102
			632.6	0.80414						632.6	0.81147							582.6	0.06054
			632.8	0.80653						632.8	0.81324							582.8	0.05991
			633	0.8091						633	0.81608							583	0.05951
			633.2	0.81303						633.2	0.81768							583.2	0.05914
			633.4	0.81577						633.4	0.8223							583.4	0.05869
			633.6	0.818						633.6	0.82514							583.6	0.05807
			633.8	0.82056						633.8	0.8294							583.8	0.05777
			634	0.82501						634	0.83242							584	0.0574
			634.2	0.8286						634.2	0.83561							584.2	0.05692
			634.4	0.82997						634.4	0.83668							584.4	0.05652
			634.6	0.83254						634.6	0.84058							584.6	0.05615
			634.8	0.83613						634.8	0.84342							584.8	0.05548
			635	0.83972						635	0.84538							585	0.05504
			635.2	0.84194						635.2	0.84928							585.2	0.05452
			635.4	0.84348						635.4	0.85123							585.4	0.05408
			635.6	0.84656						635.6	0.85514							585.6	0.05371
			635.8	0.85118						635.8	0.85727							585.8	0.05345
			636	0.85477						636	0.86011							586	0.05286
			636.2	0.85819						636.2	0.86189							586.2	0.05231
			636.4	0.8599						636.4	0.86455							586.4	0.05209
			636.6	0.86144						636.6	0.86774							586.6	0.05183
			636.8	0.86452						636.8	0.87041							586.8	0.05157
			637	0.86658						637	0.87325							587	0.05109
			637.2	0.86863						637.2	0.87573							587.2	0.05061
			637.4	0.87102						637.4	0.87786							587.4	0.05031
			637.6	0.87256						637.6	0.88017							587.6	0.05017
			637.8	0.87376						637.8	0.88212							587.8	0.05006
			638	0.8753						638	0.88372							588	0.04954
			638.2	0.87752						638.2	0.88656							588.2	0.04906
			638.4	0.88146						638.4	0.88905							588.4	0.04862
			638.6	0.88608						638.6	0.89224							588.6	0.04821
			638.8	0.88847						638.8	0.89455							588.8	0.04773
			639	0.89258						639	0.89721							589	0.04755
			639.2	0.89446						639.2	0.89988							589.2	0.0471
			639.4	0.89651						639.4	0.90165							589.4	0.04659
			639.6	0.89891						639.6	0.90325							589.6	0.04614
			639.8	0.9001						639.8	0.90627							589.8	0.04577
			640	0.90198						640	0.91035							590	0.0454
			640.2	0.90404						640.2	0.91195							590.2	0.04511
			640.4	0.90677						640.4	0.91355							590.4	0.04474
			640.6	0.909						640.6	0.91479							590.6	0.04456
			640.8	0.91173						640.8	0.91763							590.8	0.04419
			641	0.91481						641	0.91905							591	0.04378
			641.2	0.91704						641.2	0.92047							591.2	0.04352
			641.4	0.91652						641.4	0.92402							591.4	0.04308
			641.6	0.91789						641.6	0.92633							591.6	0.04286
			641.8	0.91909						641.8	0.92934							591.8	0.04249
			642	0.92131						642	0.92952							592	0.04223
			642.2	0.92491						642.2	0.93023							592.2	0.0419
			642.4	0.92781						642.4	0.93094							592.4	0.04134
			642.6	0.93038						642.6	0.93219							592.6	0.0412
			642.8	0.9326						642.8	0.93485							592.8	0.04075
			643	0.935						643	0.9368							593	0.04046
			643.2	0.93688						643.2	0.93911							593.2	0.04031
			643.4	0.93945						643.4	0.94177							593.4	0.03972
			643.6	0.94184						643.6	0.94461							593.6	0.03953
			643.8	0.9415						643.8	0.94656							593.8	0.03942
			644	0.94235						644	0.94674							594	0.03906
			644.2	0.94338						644.2	0.94958							594.2	0.03872
			644.4	0.94475						644.4	0.95242							594.4	0.03843
			644.6	0.94629						644.6	0.95491							594.6	0.03813
			644.8	0.94834						644.8	0.95526							594.8	0.03776
			645	0.95005						645	0.95704							595	0.03743
			645.2	0.95245						645.2	0.95562							595.2	0.03717
			645.4	0.95467						645.4	0.95526							595.4	0.03728
			645.6	0.95672						645.6	0.95739							595.6	0.03681
			645.8	0.95741						645.8	0.95846							595.8	0.03654
			646	0.95895						646	0.96236							596	0.03616
			646.2	0.96117						646.2	0.96432							596.2	0.03585
			646.4	0.9622						646.4	0.96663							596.4	0.0356
			646.6	0.96374						646.6	0.96805							596.6	0.03518
			646.8	0.96425						646.8	0.97106							596.8	0.0349
			647	0.96596						647	0.97213							597	0.03491
			647.2	0.96818						647.2	0.97177							597.2	0.03468
			647.4	0.96904						647.4	0.97355							597.4	0.03436
			647.6	0.96904						647.6	0.97461							597.6	0.03402
			647.8	0.96989						647.8	0.97444							597.8	0.03408
			648	0.9716						648	0.97461							598	0.03368
			648.2	0.97263						648.2	0.97639							598.2	0.03344
			648.4	0.97383						648.4	0.97816							598.4	0.03319
			648.6	0.97451						648.6	0.98029							598.6	0.03281
			648.8	0.9752						648.8	0.98278							598.8	0.03271
			649	0.97691						649	0.98207							599	0.03241
			649.2	0.9781						649.2	0.98207							599.2	0.03211
			649.4	0.97982						649.4	0.98136							599.4	0.03196
			649.6	0.97964						649.6	0.9826							599.6	0.03173
			649.8	0.97828						649.8	0.98367							599.8	0.03135
			650	0.97947						650	0.98509							600	0.03103
			650.2	0.98016						650.2	0.98633							600.2	0.03093
			650.4	0.98289						650.4	0.98811							600.4	0.03059
			650.6	0.98597						650.6	0.98935							600.6	0.03047
			650.8	0.98751						650.8	0.99024							600.8	0.03029
			651	0.98768						651	0.98935							601	0.02992
			651.2	0.98734						651.2	0.98917							601.2	0.02966
			651.4	0.9882						651.4	0.99095							601.4	0.02962
			651.6	0.98905						651.6	0.99254							601.6	0.02934
			651.8	0.99008						651.8	0.99396							601.8	0.02914
			652	0.99008						652	0.99609							602	0.02916
			652.2	0.99128						652.2	0.99663							602.2	0.02897
			652.4	0.99282						652.4	0.99627							602.4	0.02868
			652.6	0.9935						652.6	0.99663							602.6	0.02849
			652.8	0.99384						652.8	0.99663							602.8	0.02827
			653	0.99401						653	0.99734							603	0.02823
			653.2	0.99521						653.2	0.99769							603.2	0.028
			653.4	0.99607						653.4	0.99751							603.4	0.02778
			653.6	0.99641						653.6	0.99609							603.6	0.02738
			653.8	0.99658						653.8	0.9968							603.8	0.02728
			654	0.99658						654	0.99645							604	0.02717
			654.2	0.99641						654.2	0.99734							604.2	0.02683
			654.4	0.99761						654.4	0.99751							604.4	0.0267
			654.6	0.99726						654.6	0.99734							604.6	0.02647
			654.8	0.99778						654.8	0.99858							604.8	0.02609
			655	0.99743						655	0.99947							605	0.02595
			655.2	0.99709						655.2	0.9984							605.2	0.0257
			655.4	0.99726						655.4	0.99787							605.4	0.02558
			655.6	0.99846						655.6	0.99787							605.6	0.02534
			655.8	0.99761						655.8	0.99964							605.8	0.0251
			656	0.99846						656	1.00053							606	0.02493
			656.2	1						656.2	1.00071							606.2	0.02495
			656.4	0.99949						656.4	1.0016							606.4	0.02484
			656.6	0.99743						656.6	1.00266							606.6	0.02474
			656.8	0.99658						656.8	1.00266							606.8	0.02468
			657	0.99743						657	1.00124							607	0.02452
			657.2	0.9988						657.2	1.00036							607.2	0.02438
			657.4	0.9988						657.4	0.99911							607.4	0.02411
			657.6	0.99726						657.6	0.99751							607.6	0.0239
			657.8	0.99692						657.8	0.99751							607.8	0.02359
			658	0.99795						658	0.99698							608	0.02334
			658.2	0.99692						658.2	0.99805							608.2	0.02306
			658.4	0.99607						658.4	0.99876							608.4	0.02305
			658.6	0.99401						658.6	0.99876							608.6	0.02291
			658.8	0.99282						658.8	1							608.8	0.02282
			659	0.99213						659	0.9984							609	0.02265
			659.2	0.9947						659.2	0.9968							609.2	0.02229
			659.4	0.99624						659.4	0.99609							609.4	0.02211
			659.6	0.99743						659.6	0.99432							609.6	0.0219
			659.8	0.99795						659.8	0.99414							609.8	0.0216
			660	0.99658						660	0.99343							610	0.0214
			660.2	0.99436						660.2	0.99343							610.2	0.0213
			660.4	0.9935						660.4	0.99254							610.4	0.02118
			660.6	0.9935						660.6	0.99077							610.6	0.02114
			660.8	0.99299						660.8	0.99237							610.8	0.02104
			661	0.99213						661	0.99361							611	0.02086
			661.2	0.99128						661.2	0.99379							611.2	0.02074
			661.4	0.99042						661.4	0.99361							611.4	0.02063
			661.6	0.98888						661.6	0.9929							611.6	0.02039
			661.8	0.98734						661.8	0.99112							611.8	0.02024
			662	0.98837						662	0.98988							612	0.02028
			662.2	0.9882						662.2	0.98811							612.2	0.02001
			662.4	0.98922						662.4	0.98722							612.4	0.01991
			662.6	0.98854						662.6	0.98757							612.6	0.01963
			662.8	0.98888						662.8	0.9874							612.8	0.0195
			663	0.98785						663	0.98633							613	0.01938
			663.2	0.98563						663.2	0.98615							613.2	0.01913
			663.4	0.9846						663.4	0.98456							613.4	0.01894
			663.6	0.98187						663.6	0.98331							613.6	0.01882
			663.8	0.98238						663.8	0.98331							613.8	0.01871
			664	0.97982						664	0.98189							614	0.01855
			664.2	0.97964						664.2	0.97994							614.2	0.0185
			664.4	0.97793						664.4	0.97941							614.4	0.01829
			664.6	0.9781						664.6	0.98047							614.6	0.01816
			664.8	0.97896						664.8	0.97976							614.8	0.01812
			665	0.97708						665	0.97834							615	0.01797
			665.2	0.97417						665.2	0.97692							615.2	0.01781
			665.4	0.97212						665.4	0.97568							615.4	0.01755
			665.6	0.96972						665.6	0.97266							615.6	0.01734
			665.8	0.96853						665.8	0.97213							615.8	0.01732
			666	0.96955						666	0.97106							616	0.01718
			666.2	0.96818						666.2	0.96876							616.2	0.01704
			666.4	0.96681						666.4	0.96698							616.4	0.01697
			666.6	0.96476						666.6	0.96734							616.6	0.01693
			666.8	0.961						666.8	0.96609							616.8	0.0168
			667	0.96014						667	0.96574							617	0.01663
			667.2	0.95826						667.2	0.96343							617.2	0.01648
			667.4	0.95809						667.4	0.96378							617.4	0.01633
			667.6	0.95775						667.6	0.96023							617.6	0.01633
			667.8	0.95689						667.8	0.95952							617.8	0.0163
			668	0.95484						668	0.9581							618	0.01599
			668.2	0.95553						668.2	0.95438							618.2	0.01588
			668.4	0.95501						668.4	0.95331							618.4	0.01581
			668.6	0.9521						668.6	0.95118							618.6	0.0156
			668.8	0.95039						668.8	0.94905							618.8	0.01539
			669	0.94851						669	0.94621							619	0.01528
			669.2	0.94731						669.2	0.94532							619.2	0.01513
			669.4	0.94475						669.4	0.94301							619.4	0.01492
			669.6	0.94184						669.6	0.94088							619.6	0.01484
			669.8	0.94184						669.8	0.94106							619.8	0.01486
			670	0.93979						670	0.93964							620	0.01474
			670.2	0.93842						670.2	0.93751							620.2	0.01456
			670.4	0.93705						670.4	0.93716							620.4	0.0146
			670.6	0.93568						670.6	0.93538							620.6	0.01436
			670.8	0.9338						670.8	0.93574							620.8	0.01424
			671	0.93209						671	0.9329							621	0.01425
			671.2	0.93021						671.2	0.93077							621.2	0.01414
			671.4	0.92798						671.4	0.92739							621.4	0.01413
			671.6	0.92645						671.6	0.92366							621.6	0.01409
			671.8	0.92405						671.8	0.9226							621.8	0.01395
			672	0.92217						672	0.92224							622	0.01383
			672.2	0.92012						672.2	0.92153							622.2	0.01372
			672.4	0.91755						672.4	0.92082							622.4	0.01359
			672.6	0.91806						672.6	0.91834							622.6	0.01348
			672.8	0.9167						672.8	0.91674							622.8	0.0134
			673	0.91481						673	0.91284							623	0.01343
			673.2	0.91242						673.2	0.90999							623.2	0.01331
			673.4	0.90951						673.4	0.90751							623.4	0.01323
			673.6	0.90831						673.6	0.90644							623.6	0.01316
			673.8	0.90694						673.8	0.90538							623.8	0.01303
			674	0.90352						674	0.90396							624	0.01281
			674.2	0.90044						674.2	0.90236							624.2	0.01264
			674.4	0.89856						674.4	0.89934							624.4	0.0125
			674.6	0.8948						674.6	0.89633							624.6	0.01235
			674.8	0.89463						674.8	0.89508							624.8	0.01234
			675	0.89326						675	0.89295							625	0.01228
			675.2	0.89104						675.2	0.89029							625.2	0.01226
			675.4	0.88898						675.4	0.88727							625.4	0.01225
			675.6	0.88659						675.6	0.88479							625.6	0.01214
			675.8	0.88471						675.8	0.88266							625.8	0.012
			676	0.88214						676	0.87946							626	0.01197
			676.2	0.8806						676.2	0.87751							626.2	0.0119
			676.4	0.87855						676.4	0.87538							626.4	0.01176
			676.6	0.8741						676.6	0.87342							626.6	0.01172
			676.8	0.87222						676.8	0.87112							626.8	0.01161
			677	0.87051						677	0.86916							627	0.01154
			677.2	0.86829						677.2	0.86703							627.2	0.01155
			677.4	0.8676						677.4	0.86561							627.4	0.01142
			677.6	0.86486						677.6	0.86348							627.6	0.01125
			677.8	0.86127						677.8	0.86224							627.8	0.0111
			678	0.85871						678	0.85993							628	0.01099
			678.2	0.857						678.2	0.8578							628.2	0.01093
			678.4	0.85563						678.4	0.85443							628.4	0.01083
			678.6	0.85272						678.6	0.85212							628.6	0.01071
			678.8	0.85015						678.8	0.84928							628.8	0.01068
			679	0.8469						679	0.84697							629	0.01069
			679.2	0.84331						679.2	0.84396							629.2	0.01064
			679.4	0.84126						679.4	0.84254							629.4	0.01047
			679.6	0.83869						679.6	0.83969							629.6	0.01028
			679.8	0.83698						679.8	0.8365							629.8	0.01022
			680	0.83339						680	0.83259							630	0.01016
			680.2	0.83254						680.2	0.831							630.2	0.0101
			680.4	0.83202						680.4	0.82674							630.4	0.01002
			680.6	0.82911						680.6	0.82318							630.6	0.00986
			680.8	0.82535						680.8	0.8207							630.8	0.0099
			681	0.82176						681	0.81981							631	0.00983
			681.2	0.818						681.2	0.81857							631.2	0.00974
			681.4	0.81457						681.4	0.8152							631.4	0.00968
			681.6	0.81269						681.6	0.8136							631.6	0.00952
			681.8	0.80996						681.8	0.8104							631.8	0.00956
			682	0.80876						682	0.80614							632	0.00955
			682.2	0.80636						682.2	0.80437							632.2	0.00946
			682.4	0.80414						682.4	0.80259							632.4	0.00943
			682.6	0.80038						682.6	0.80011							632.6	0.00931
			682.8	0.79815						682.8	0.79975							632.8	0.00919
			683	0.7961						683	0.79673							633	0.00915
			683.2	0.79388						683.2	0.79336							633.2	0.00906
			683.4	0.79234						683.4	0.78981							633.4	0.00899
			683.6	0.78909						683.6	0.78679							633.6	0.00894
			683.8	0.78669						683.8	0.78466							633.8	0.00894
			684	0.78276						684	0.78182							634	0.00884
			684.2	0.77899						684.2	0.77916							634.2	0.00881
			684.4	0.77557						684.4	0.77685							634.4	0.00875
			684.6	0.77318						684.6	0.7733							634.6	0.00872
			684.8	0.76959						684.8	0.77046							634.8	0.00856
			685	0.76822						685	0.76602							635	0.00846
			685.2	0.76753						685.2	0.76354							635.2	0.00843
			685.4	0.76634						685.4	0.76105							635.4	0.00839
			685.6	0.76343						685.6	0.75768							635.6	0.00843
			685.8	0.75949						685.8	0.7559							635.8	0.00831
			686	0.7559						686	0.75395							636	0.00827
			686.2	0.75163						686.2	0.75111							636.2	0.0082
			686.4	0.74923						686.4	0.74845							636.4	0.00814
			686.6	0.74581						686.6	0.74578							636.6	0.00804
			686.8	0.74324						686.8	0.74383							636.8	0.00791
			687	0.74102						687	0.74099							637	0.0079
			687.2	0.74016						687.2	0.73762							637.2	0.00789
			687.4	0.73691						687.4	0.73442							637.4	0.00783
			687.6	0.7323						687.6	0.73194							637.6	0.00774
			687.8	0.73041						687.8	0.7275							637.8	0.00772
			688	0.72733						688	0.72501							638	0.00767
			688.2	0.72408						688.2	0.72342							638.2	0.00755
			688.4	0.72066						688.4	0.72093							638.4	0.00749
			688.6	0.71741						688.6	0.71844							638.6	0.00742
			688.8	0.71382						688.8	0.71436							638.8	0.00738
			689	0.7116						689	0.7101							639	0.00728
			689.2	0.70818						689.2	0.70726							639.2	0.00724
			689.4	0.70561						689.4	0.7046							639.4	0.00723
			689.6	0.70373						689.6	0.70176							639.6	0.00713
			689.8	0.70253						689.8	0.69927							639.8	0.00709
			690	0.69945						690	0.69696							640	0.00705
			690.2	0.69706						690.2	0.69412							640.2	0.00704
			690.4	0.69415						690.4	0.6904							640.4	0.00687
			690.6	0.69107						690.6	0.68844							640.6	0.00685
			690.8	0.68833						690.8	0.68596							640.8	0.00681
			691	0.68525						691	0.68329							641	0.00674
			691.2	0.682						691.2	0.6801							641.2	0.00674
			691.4	0.67961						691.4	0.67744							641.4	0.0067
			691.6	0.67687						691.6	0.67477							641.6	0.00663
			691.8	0.67568						691.8	0.67318							641.8	0.0066
			692	0.67379						692	0.67051							642	0.00657
			692.2	0.67123						692.2	0.6675							642.2	0.0065
			692.4	0.66712						692.4	0.6643							642.4	0.00645
			692.6	0.66319						692.6	0.66199							642.6	0.00639
			692.8	0.66045						692.8	0.65897							642.8	0.00638
			693	0.65618						693	0.65631							643	0.00629
			693.2	0.65344						693.2	0.65347							643.2	0.0062
			693.4	0.65104						693.4	0.64903							643.4	0.00625
			693.6	0.64916						693.6	0.64655							643.6	0.00623
			693.8	0.64591						693.8	0.64584							643.8	0.00623
			694	0.64471						694	0.64317							644	0.00609
			694.2	0.64198						694.2	0.64087							644.2	0.00601
			694.4	0.63924						694.4	0.63714							644.4	0.00604
			694.6	0.63599						694.6	0.63323							644.6	0.00594
			694.8	0.63257						694.8	0.63021							644.8	0.00592
			695	0.62881						695	0.62595							645	0.00581
			695.2	0.62641						695.2	0.62329							645.2	0.00578
			695.4	0.6235						695.4	0.62098							645.4	0.00568
			695.6	0.62179						695.6	0.61655							645.6	0.00562
			695.8	0.61957						695.8	0.6137							645.8	0.00562
			696	0.61581						696	0.61033							646	0.0056
			696.2	0.6129						696.2	0.60873							646.2	0.0055
			696.4	0.60965						696.4	0.60625							646.4	0.00544
			696.6	0.60708						696.6	0.60412							646.6	0.00545
			696.8	0.60417						696.8	0.60323							646.8	0.00541
			697	0.60212						697	0.59862							647	0.00543
			697.2	0.59904						697.2	0.5956							647.2	0.00537
			697.4	0.59699						697.4	0.59258							647.4	0.00541
			697.6	0.59408						697.6	0.58992							647.6	0.00535
			697.8	0.59134						697.8	0.58672							647.8	0.00522
			698	0.58724						698	0.58299							648	0.00517
			698.2	0.58399						698.2	0.58051							648.2	0.00509
			698.4	0.58159						698.4	0.57873							648.4	0.00512
			698.6	0.57937						698.6	0.5766							648.6	0.00512
			698.8	0.57749						698.8	0.57571							648.8	0.00511
			699	0.57544						699	0.57234							649	0.00514
			699.2	0.57355						699.2	0.57021							649.2	0.00502
			699.4	0.57202						699.4	0.56826							649.4	0.00497
			699.6	0.56842						699.6	0.56471							649.6	0.00498
			699.8	0.56569						699.8	0.56062							649.8	0.00495
			700	0.56158						700	0.55867							650	0.00489
			700.2	0.55901						700.2	0.55707							650.2	0.00491
			700.4	0.55628						700.4	0.55423							650.4	0.00491
			700.6	0.55303						700.6	0.55122							650.6	0.00486
			700.8	0.55132						700.8	0.5482							650.8	0.00482
			701	0.54892						701	0.54571							651	0.00484
			701.2	0.54687						701.2	0.54287							651.2	0.00475
			701.4	0.54379						701.4	0.54003							651.4	0.00472
			701.6	0.54157						701.6	0.53719							651.6	0.00464
			701.8	0.53917						701.8	0.53506							651.8	0.00464
			702	0.53695						702	0.53346							652	0.00452
			702.2	0.53336						702.2	0.53062							652.2	0.00443
			702.4	0.53096						702.4	0.52885							652.4	0.00441
			702.6	0.53011						702.6	0.5269							652.6	0.00441
			702.8	0.52754						702.8	0.52476							652.8	0.00441
			703	0.52515						703	0.52334							653	0.00441
			703.2	0.52155						703.2	0.52104							653.2	0.00438
			703.4	0.52018						703.4	0.51784							653.4	0.00441
			703.6	0.51693						703.6	0.51482							653.6	0.00435
			703.8	0.51386						703.8	0.51234							653.8	0.00428
			704	0.51283						704	0.50914							654	0.0042
			704.2	0.51129						704.2	0.5079							654.2	0.00415
			704.4	0.50787						704.4	0.50453							654.4	0.00412
			704.6	0.50582						704.6	0.50151							654.6	0.00406
			704.8	0.50274						704.8	0.49796							654.8	0.00408
			705	0.49949						705	0.49618							655	0.00413
			705.2	0.49658						705.2	0.49334							655.2	0.00414
			705.4	0.49401						705.4	0.49175							655.4	0.00413
			705.6	0.49179						705.6	0.48944							655.6	0.00411
			705.8	0.48991						705.8	0.48695							655.8	0.00406
			706	0.48803						706	0.48376							656	0.00396
			706.2	0.48529						706.2	0.48216							656.2	0.00398
			706.4	0.48289						706.4	0.47967							656.4	0.00395
			706.6	0.48084						706.6	0.47772							656.6	0.00392
			706.8	0.4793						706.8	0.4763							656.8	0.00388
			707	0.47725						707	0.47453							657	0.00385
			707.2	0.47417						707.2	0.47133							657.2	0.00382
			707.4	0.47263						707.4	0.46849							657.4	0.0038
			707.6	0.46989						707.6	0.46494							657.6	0.0038
			707.8	0.4675						707.8	0.46263							657.8	0.00375
			708	0.4651						708	0.46015							658	0.00374
			708.2	0.46185						708.2	0.4589							658.2	0.00372
			708.4	0.45895						708.4	0.45784							658.4	0.00365
			708.6	0.45638						708.6	0.45606							658.6	0.00356
			708.8	0.45364						708.8	0.45304							658.8	0.00348
			709	0.45159						709	0.45074							659	0.00346
			709.2	0.44902						709.2	0.44896							659.2	0.00347
			709.4	0.44817						709.4	0.44541							659.4	0.00347
			709.6	0.44595						709.6	0.44275							659.6	0.00346
			709.8	0.44424						709.8	0.43991							659.8	0.00347
			710	0.44252						710	0.43707							660	0.00347
			710.2	0.44064						710.2	0.43494							660.2	0.00345
			710.4	0.43774						710.4	0.43263							660.4	0.00343
			710.6	0.43551						710.6	0.43014							660.6	0.00344
			710.8	0.43363						710.8	0.4289							660.8	0.0034
			711	0.43089						711	0.42659							661	0.00337
			711.2	0.42798						711.2	0.42375							661.2	0.00333
			711.4	0.42542						711.4	0.42145							661.4	0.00324
			711.6	0.42268						711.6	0.41896							661.6	0.00322
			711.8	0.42148						711.8	0.41701							661.8	0.00315
			712	0.41858						712	0.4147							662	0.00316
			712.2	0.41516						712.2	0.41363							662.2	0.0032
			712.4	0.4131						712.4	0.41115							662.4	0.00312
			712.6	0.41105						712.6	0.40884							662.6	0.00311
			712.8	0.40848						712.8	0.40565							662.8	0.00314
			713	0.40626						713	0.40298							663	0.00311
			713.2	0.40369						713.2	0.40014							663.2	0.00311
			713.4	0.40147						713.4	0.39854							663.4	0.00309
			713.6	0.39908						713.6	0.39659							663.6	0.00307
			713.8	0.39702						713.8	0.39357							663.8	0.0031
			714	0.39463						714	0.39269							664	0.00307
			714.2	0.39241						714.2	0.39091							664.2	0.00308
			714.4	0.39018						714.4	0.3886							664.4	0.00302
			714.6	0.38847						714.6	0.38523							664.6	0.00303
			714.8	0.38608						714.8	0.38363							664.8	0.00301
			715	0.38334						715	0.38044							665	0.00299
			715.2	0.38146						715.2	0.37724							665.2	0.00296
			715.4	0.37975						715.4	0.37493							665.4	0.00296
			715.6	0.37735						715.6	0.37387							665.6	0.00292
			715.8	0.37513						715.8	0.37245							665.8	0.00285
			716	0.37342						716	0.3705							666	0.00284
			716.2	0.37188						716.2	0.36801							666.2	0.00282
			716.4	0.36965						716.4	0.36535							666.4	0.00281
			716.6	0.3676						716.6	0.36304							666.6	0.00284
			716.8	0.36486						716.8	0.36162							666.8	0.0028
			717	0.36247						717	0.35984							667	0.00279
			717.2	0.36144						717.2	0.35807							667.2	0.00276
			717.4	0.35888						717.4	0.35576							667.4	0.00274
			717.6	0.35648						717.6	0.35381							667.6	0.00267
			717.8	0.35323						717.8	0.35132							667.8	0.00263
			718	0.35015						718	0.34972							668	0.00262
			718.2	0.3481						718.2	0.34706							668.2	0.00255
			718.4	0.34554						718.4	0.34493							668.4	0.00249
			718.6	0.34519						718.6	0.34262							668.6	0.00251
			718.8	0.34331						718.8	0.34067							668.8	0.00248
			719	0.34109						719	0.33836							669	0.00243
			719.2	0.33904						719.2	0.33623							669.2	0.00248
			719.4	0.3363						719.4	0.3341							669.4	0.0025
			719.6	0.3339						719.6	0.33197							669.6	0.00244
			719.8	0.33254						719.8	0.32966							669.8	0.00243
			720	0.33031						720	0.32824							670	0.00239
			720.2	0.32894						720.2	0.327							670.2	0.00241
			720.4	0.32689						720.4	0.32558							670.4	0.00236
			720.6	0.32535						720.6	0.32292							670.6	0.00242
			720.8	0.32313						720.8	0.32061							670.8	0.0024
			721	0.32107						721	0.31724							671	0.00236
			721.2	0.31868						721.2	0.31528							671.2	0.00236
			721.4	0.3168						721.4	0.31298							671.4	0.00232
			721.6	0.3144						721.6	0.31067							671.6	0.00222
			721.8	0.31218						721.8	0.30907							671.8	0.00226
			722	0.3103						722	0.30694							672	0.00226
			722.2	0.30773						722.2	0.30428							672.2	0.00221
			722.4	0.30568						722.4	0.30286							672.4	0.0022
			722.6	0.30363						722.6	0.30091							672.6	0.00222
			722.8	0.30174						722.8	0.29878							672.8	0.00223
			723	0.29986						723	0.297							673	0.00222
			723.2	0.29815						723.2	0.29487							673.2	0.00218
			723.4	0.29559						723.4	0.29274							673.4	0.00221
			723.6	0.29336						723.6	0.29114							673.6	0.00219
			723.8	0.29217						723.8	0.28901							673.8	0.00216
			724	0.29028						724	0.28759							674	0.00211
			724.2	0.28772						724.2	0.28511							674.2	0.00211
			724.4	0.28549						724.4	0.28262							674.4	0.0021
			724.6	0.2831						724.6	0.28049							674.6	0.00206
			724.8	0.28105						724.8	0.27854							674.8	0.00209
			725	0.27985						725	0.27747							675	0.00209
			725.2	0.27848						725.2	0.27552							675.2	0.00205
			725.4	0.27677						725.4	0.27481							675.4	0.00203
			725.6	0.27489						725.6	0.27339							675.6	0.00202
			725.8	0.27301						725.8	0.27144							675.8	0.00199
			726	0.2713						726	0.26877							676	0.00197
			726.2	0.2689						726.2	0.26664							676.2	0.00197
			726.4	0.26736						726.4	0.26434							676.4	0.00195
			726.6	0.26497						726.6	0.26256							676.6	0.00192
			726.8	0.26343						726.8	0.26061							676.8	0.00191
			727	0.26189						727	0.25812							677	0.00192
			727.2	0.25949						727.2	0.25652							677.2	0.0019
			727.4	0.25778						727.4	0.25546							677.4	0.00192
			727.6	0.25607						727.6	0.25386							677.6	0.0019
			727.8	0.25488						727.8	0.25191							677.8	0.00189
			728	0.25351						728	0.25013							678	0.00188
			728.2	0.25145						728.2	0.248							678.2	0.00189
			728.4	0.24957						728.4	0.24605							678.4	0.0019
			728.6	0.24752						728.6	0.24427							678.6	0.00188
			728.8	0.24547						728.8	0.24339							678.8	0.00181
			729	0.24324						729	0.24108							679	0.00179
			729.2	0.24119						729.2	0.23948							679.2	0.00173
			729.4	0.23914						729.4	0.23824							679.4	0.00173
			729.6	0.23726						729.6	0.23629							679.6	0.00171
			729.8	0.23606						729.8	0.23522							679.8	0.00172
			730	0.23486						730	0.23327							680	0.0017
			730.2	0.23315						730.2	0.23149							680.2	0.00168
			730.4	0.23093						730.4	0.2299							680.4	0.00168
			730.6	0.22939						730.6	0.22759							680.6	0.00169
			730.8	0.22802						730.8	0.22563							680.8	0.00172
			731	0.22665						731	0.22457							681	0.00169
			731.2	0.22562						731.2	0.22315							681.2	0.00166
			731.4	0.22426						731.4	0.22173							681.4	0.00163
			731.6	0.22186						731.6	0.21995							681.6	0.00165
			731.8	0.22049						731.8	0.21836							681.8	0.00168
			732	0.21861						732	0.21676							682	0.00167
			732.2	0.21741						732.2	0.21463							682.2	0.0016
			732.4	0.21519						732.4	0.21374							682.4	0.0016
			732.6	0.21297						732.6	0.21214							682.6	0.00157
			732.8	0.21143						732.8	0.21055							682.8	0.00159
			733	0.21074						733	0.20912							683	0.00158
			733.2	0.21006						733.2	0.20717							683.2	0.00155
			733.4	0.20852						733.4	0.20575							683.4	0.00154
			733.6	0.20681						733.6	0.20415							683.6	0.00155
			733.8	0.2051						733.8	0.20291							683.8	0.00154
			734	0.20373						734	0.2022							684	0.00151
			734.2	0.20151						734.2	0.20025							684.2	0.00148
			734.4	0.20031						734.4	0.19776							684.4	0.00146
			734.6	0.19826						734.6	0.19652							684.6	0.00145
			734.8	0.19672						734.8	0.19475							684.8	0.00147
			735	0.19552						735	0.19368							685	0.00147
			735.2	0.19381						735.2	0.19226							685.2	0.00146
			735.4	0.19227						735.4	0.19066							685.4	0.00145
			735.6	0.19141						735.6	0.18889							685.6	0.00147
			735.8	0.19039						735.8	0.18764							685.8	0.00142
			736	0.1885						736	0.1864							686	0.00144
			736.2	0.18731						736.2	0.18587							686.2	0.00142
			736.4	0.1856						736.4	0.18516							686.4	0.00141
			736.6	0.1844						736.6	0.18356							686.6	0.00139
			736.8	0.18269						736.8	0.18161							686.8	0.00135
			737	0.18132						737	0.18037							687	0.00137
			737.2	0.18029						737.2	0.17824							687.2	0.00137
			737.4	0.1791						737.4	0.17646							687.4	0.00136
			737.6	0.17739						737.6	0.1746							687.6	0.00134
			737.8	0.17568						737.8	0.17358							687.8	0.00133
			738	0.17448						738	0.17206							688	0.00128
			738.2	0.17345						738.2	0.17073							688.2	0.00127
			738.4	0.17208						738.4	0.16975							688.4	0.00128
			738.6	0.17008						738.6	0.16854							688.6	0.00129
			738.8	0.16853						738.8	0.16808							688.8	0.00128
			739	0.16658						739	0.16689							689	0.00125
			739.2	0.16581						739.2	0.16556							689.2	0.00124
			739.4	0.16488						739.4	0.1646							689.4	0.00124
			739.6	0.1644						739.6	0.16295							689.6	0.00127
			739.8	0.16322						739.8	0.16075							689.8	0.00127
			740	0.1615						740	0.15977							690	0.00127
			740.2	0.16025						740.2	0.1588							690.2	0.00126
			740.4	0.15932						740.4	0.15775							690.4	0.00123
			740.6	0.15854						740.6	0.1569							690.6	0.00124
			740.8	0.15701						740.8	0.15549							690.8	0.00125
			741	0.15618						741	0.15502							691	0.00125
			741.2	0.15469						741.2	0.15381							691.2	0.00124
			741.4	0.1532						741.4	0.15258							691.4	0.00124
			741.6	0.15222						741.6	0.15122							691.6	0.00125
			741.8	0.15142						741.8	0.15013							691.8	0.00121
			742	0.15038						742	0.1491							692	0.00122
			742.2	0.1494						742.2	0.14703							692.2	0.00118
			742.4	0.1486						742.4	0.14633							692.4	0.00118
			742.6	0.14849						742.6	0.14538							692.6	0.0012
			742.8	0.14735						742.8	0.145							692.8	0.00117
			743	0.14531						743	0.14287							693	0.00117
			743.2	0.14405						743.2	0.14211							693.2	0.00115
			743.4	0.14259						743.4	0.1408							693.4	0.00113
			743.6	0.14111						743.6	0.14069							693.6	0.00114
			743.8	0.13987						743.8	0.13982							693.8	0.00113
			744	0.13914						744	0.13863							694	0.00114
			744.2	0.13797						744.2	0.13669							694.2	0.00114
			744.4	0.13729						744.4	0.13565							694.4	0.00111
			744.6	0.1363						744.6	0.13467							694.6	0.0011
			744.8	0.13529						744.8	0.13375							694.8	0.00109
			745	0.13394						745	0.13242							695	0.00108
			745.2	0.13276						745.2	0.13169							695.2	0.00106
			745.4	0.13153						745.4	0.13105							695.4	0.00106
			745.6	0.13053						745.6	0.1297							695.6	0.00107
			745.8	0.12968						745.8	0.12848							695.8	0.00106
			746	0.12875						746	0.12732							696	0.00104
			746.2	0.12833						746.2	0.12643							696.2	0.00101
			746.4	0.12745						746.4	0.12478							696.4	0.00102
			746.6	0.12612						746.6	0.12405							696.6	0.00102
			746.8	0.12485						746.8	0.12318							696.8	0.000992986
			747	0.12391						747	0.12246							697	0.000996678
			747.2	0.12282						747.2	0.12185							697.2	0.000992986
			747.4	0.12171						747.4	0.12104							697.4	0.000985604
			747.6	0.12036						747.6	0.11939							697.6	0.000952381
			747.8	0.12015						747.8	0.1188							697.8	0.000944998
			748	0.11916						748	0.11742							698	0.000985604
			748.2	0.11811						748.2	0.11683							698.2	0.000952381
			748.4	0.11702						748.4	0.11605							698.4	0.000970838
			748.6	0.11693						748.6	0.11472							698.6	0.000967147
			748.8	0.11618						748.8	0.11397							698.8	0.000956072
			749	0.11497						749	0.11305							699	0.00092285
			749.2	0.11392						749.2	0.11218							699.2	0.000919158
			749.4	0.1128						749.4	0.11157							699.4	0.000937615
			749.6	0.11209						749.6	0.11101							699.6	0.000919158
			749.8	0.11112						749.8	0.11035							699.8	0.000911776
			750	0.11043						750	0.10964							700	0.000911776
			750.2	0.10953						750.2	0.10907
			750.4	0.1091						750.4	0.10794
			750.6	0.10854						750.6	0.10694
			750.8	0.10734						750.8	0.1065
			751	0.10669						751	0.10547
			751.2	0.10553						751.2	0.10513
			751.4	0.10458						751.4	0.10426
			751.6	0.10342						751.6	0.10344
			751.8	0.10298						751.8	0.10229
			752	0.10241						752	0.10126
			752.2	0.10166						752.2	0.1008
			752.4	0.10063						752.4	0.09993
			752.6	0.09978						752.6	0.09909
			752.8	0.0988						752.8	0.09846
			753	0.098						753	0.09766
			753.2	0.09755						753.2	0.09675
			753.4	0.09673						753.4	0.09613
			753.6	0.09641						753.6	0.09522
			753.8	0.09548						753.8	0.0946
			754	0.09439						754	0.09391
			754.2	0.09324						754.2	0.0934
			754.4	0.09276						754.4	0.09288
			754.6	0.09222						754.6	0.0916
			754.8	0.09145						754.8	0.09116
			755	0.09056						755	0.09015
			755.2	0.08987						755.2	0.08931
			755.4	0.08919						755.4	0.08869
			755.6	0.08917						755.6	0.08814
			755.8	0.08832						755.8	0.08734
			756	0.08748						756	0.08642
			756.2	0.08664						756.2	0.0858
			756.4	0.08561						756.4	0.08495
			756.6	0.08496						756.6	0.08413
			756.8	0.08442						756.8	0.08386
			757	0.08337						757	0.08315
			757.2	0.08312						757.2	0.08248
			757.4	0.08248						757.4	0.08177
			757.6	0.08187						757.6	0.08095
			757.8	0.08117						757.8	0.08033
			758	0.08053						758	0.07976
			758.2	0.08011						758.2	0.0796
			758.4	0.07993						758.4	0.07887
			758.6	0.07917						758.6	0.07806
			758.8	0.07834						758.8	0.07721
			759	0.07809						759	0.07642
			759.2	0.07754						759.2	0.07621
			759.4	0.0765						759.4	0.07527
			759.6	0.07573						759.6	0.07472
			759.8	0.07513						759.8	0.07369
			760	0.07441						760	0.07326
			760.2	0.0741						760.2	0.07287
			760.4	0.0734						760.4	0.07241
			760.6	0.07273						760.6	0.07147
			760.8	0.07184						760.8	0.07106
			761	0.07111						761	0.07083
			761.2	0.07034						761.2	0.07037
			761.4	0.06988						761.4	0.07005
			761.6	0.06957						761.6	0.06971
			761.8	0.06885						761.8	0.06929
			762	0.06844						762	0.06883
			762.2	0.06827						762.2	0.06801
			762.4	0.06815						762.4	0.06757
			762.6	0.06776						762.6	0.06712
			762.8	0.06753						762.8	0.06671
			763	0.06663						763	0.06632
			763.2	0.06574						763.2	0.06572
			763.4	0.06536						763.4	0.06503
			763.6	0.06502						763.6	0.06458
			763.8	0.06433						763.8	0.06418
			764	0.06346						764	0.06402
			764.2	0.06351						764.2	0.06357
			764.4	0.06317						764.4	0.06297
			764.6	0.06254						764.6	0.06224
			764.8	0.0623						764.8	0.06158
			765	0.06182						765	0.06077
			765.2	0.06139						765.2	0.06086
			765.4	0.06091						765.4	0.06023
			765.6	0.0602						765.6	0.06023
			765.8	0.05948						765.8	0.05977
			766	0.0592						766	0.05929
			766.2	0.059						766.2	0.05904
			766.4	0.05843						766.4	0.05839
			766.6	0.05813						766.6	0.05791
			766.8	0.05727						766.8	0.05771
			767	0.05677						767	0.05706
			767.2	0.05629						767.2	0.05638
			767.4	0.05588						767.4	0.0561
			767.6	0.05575						767.6	0.05549
			767.8	0.05551						767.8	0.05482
			768	0.05488						768	0.05445
			768.2	0.05431						768.2	0.05404
			768.4	0.05387						768.4	0.05315
			768.6	0.05339						768.6	0.05315
			768.8	0.05303						768.8	0.05303
			769	0.05287						769	0.0526
			769.2	0.05216						769.2	0.05249
			769.4	0.05192						769.4	0.05198
			769.6	0.05151						769.6	0.05143
			769.8	0.05098						769.8	0.05136
			770	0.05067						770	0.0509
			770.2	0.05055						770.2	0.05017
			770.4	0.05019						770.4	0.04972
			770.6	0.04959						770.6	0.04909
			770.8	0.04894						770.8	0.04868
			771	0.04851						771	0.04811
			771.2	0.0481						771.2	0.04786
			771.4	0.04774						771.4	0.04758
			771.6	0.04767						771.6	0.04756
			771.8	0.04707						771.8	0.04688
			772	0.04668						772	0.04655
			772.2	0.0466						772.2	0.04598
			772.4	0.04603						772.4	0.04585
			772.6	0.046						772.6	0.0457
			772.8	0.04559						772.8	0.04548
			773	0.04523						773	0.04498
			773.2	0.04449						773.2	0.04442
			773.4	0.04441						773.4	0.04371
			773.6	0.04427						773.6	0.04319
			773.8	0.04401						773.8	0.04284
			774	0.04338						774	0.04248
			774.2	0.04302						774.2	0.0425
			774.4	0.04268						774.4	0.04204
			774.6	0.04271						774.6	0.04197
			774.8	0.04242						774.8	0.04151
			775	0.04193						775	0.04124
			775.2	0.04148						775.2	0.04081
			775.4	0.04116						775.4	0.04056
			775.6	0.04109						775.6	0.04049
			775.8	0.04076						775.8	0.04014
			776	0.04059						776	0.03993
			776.2	0.04022						776.2	0.03943
			776.4	0.03999						776.4	0.03914
			776.6	0.03962						776.6	0.03882
			776.8	0.03941						776.8	0.03861
			777	0.03886						777	0.03836
			777.2	0.03833						777.2	0.03817
			777.4	0.03823						777.4	0.03765
			777.6	0.03785						777.6	0.03742
			777.8	0.0376						777.8	0.03714
			778	0.03751						778	0.03694
			778.2	0.03717						778.2	0.03668
			778.4	0.03676						778.4	0.03648
			778.6	0.03632						778.6	0.03598
			778.8	0.03614						778.8	0.03559
			779	0.03567						779	0.03531
			779.2	0.03534						779.2	0.03511
			779.4	0.03507						779.4	0.03492
			779.6	0.03508						779.6	0.03464
			779.8	0.03459						779.8	0.03437
			780	0.03459						780	0.03401
			780.2	0.03462						780.2	0.03403
			780.4	0.03423						780.4	0.03377
			780.6	0.03401						780.6	0.03352
			780.8	0.0339						780.8	0.03336
			781	0.0337						781	0.03275
			781.2	0.03327						781.2	0.03265
			781.4	0.03319						781.4	0.03217
			781.6	0.03303						781.6	0.03231
			781.8	0.03271						781.8	0.03206
			782	0.03238						782	0.03155
			782.2	0.03192						782.2	0.03156
			782.4	0.03182						782.4	0.03156
			782.6	0.03149						782.6	0.03123
			782.8	0.0313						782.8	0.03105
			783	0.03086						783	0.03098
			783.2	0.03064						783.2	0.03059
			783.4	0.03057						783.4	0.03027
			783.6	0.03033						783.6	0.03
			783.8	0.03014						783.8	0.02943
			784	0.02976						784	0.02908
			784.2	0.0293						784.2	0.02897
			784.4	0.02923						784.4	0.02879
			784.6	0.02911						784.6	0.02895
			784.8	0.02858						784.8	0.02869
			785	0.02852						785	0.02832
			785.2	0.0284						785.2	0.02812
			785.4	0.02828						785.4	0.02791
			785.6	0.0279						785.6	0.02766
			785.8	0.02771						785.8	0.02757
			786	0.02764						786	0.02764
			786.2	0.02764						786.2	0.0273
			786.4	0.02728						786.4	0.02693
			786.6	0.02711						786.6	0.02695
			786.8	0.02694						786.8	0.02682
			787	0.0265						787	0.02649
			787.2	0.0265						787.2	0.02629
			787.4	0.02646						787.4	0.02618
			787.6	0.02639						787.6	0.02578
			787.8	0.02612						787.8	0.02565
			788	0.02561						788	0.02567
			788.2	0.02562						788.2	0.0254
			788.4	0.02532						788.4	0.02532
			788.6	0.02518						788.6	0.02524
			788.8	0.02513						788.8	0.02491
			789	0.02506						789	0.0248
			789.2	0.02477						789.2	0.02466
			789.4	0.02453						789.4	0.02429
			789.6	0.02451						789.6	0.02418
			789.8	0.02419						789.8	0.02397
			790	0.02398						790	0.02382
			790.2	0.02378						790.2	0.02384
			790.4	0.02364						790.4	0.02361
			790.6	0.02355						790.6	0.02343
			790.8	0.02326						790.8	0.02333
			791	0.02337						791	0.02336
			791.2	0.02343						791.2	0.02313
			791.4	0.02326						791.4	0.02295
			791.6	0.02308						791.6	0.02283
			791.8	0.02284						791.8	0.02255
			792	0.02277						792	0.02246
			792.2	0.02263						792.2	0.02207
			792.4	0.02231						792.4	0.02216
			792.6	0.02227						792.6	0.022
			792.8	0.0222						792.8	0.02173
			793	0.02205						793	0.0218
			793.2	0.02196						793.2	0.02162
			793.4	0.02178						793.4	0.02155
			793.6	0.02166						793.6	0.02139
			793.8	0.02152						793.8	0.02139
			794	0.02111						794	0.02105
			794.2	0.02106						794.2	0.02114
			794.4	0.02107						794.4	0.02102
			794.6	0.0208						794.6	0.02077
			794.8	0.02063						794.8	0.02072
			795	0.02054						795	0.02063
			795.2	0.02048						795.2	0.0204
			795.4	0.02024						795.4	0.02027
			795.6	0.02012						795.6	0.0201
			795.8	0.02001						795.8	0.02004
			796	0.02025						796	0.02001
			796.2	0.02						796.2	0.01971
			796.4	0.01991						796.4	0.01979
			796.6	0.01971						796.6	0.01955
			796.8	0.01976						796.8	0.01962
			797	0.01972						797	0.01949
			797.2	0.0195						797.2	0.01939
			797.4	0.01945						797.4	0.01924
			797.6	0.01907						797.6	0.01928
			797.8	0.01907						797.8	0.01921
			798	0.01906						798	0.01884
			798.2	0.01888						798.2	0.01857
			798.4	0.01876						798.4	0.01868
			798.6	0.01892						798.6	0.01853
			798.8	0.01882						798.8	0.01857
			799	0.01861						799	0.01836
			799.2	0.01859						799.2	0.01818
			799.4	0.01842						799.4	0.01807
			799.6	0.01834						799.6	0.01793
			799.8	0.01825						799.8	0.01775
			800	0.01793						800	0.01766
			800.2	0.01776						800.2	0.01758
			800.4	0.01784						800.4	0.01755
			800.6	0.01784						800.6	0.01762
			800.8	0.01782						800.8	0.01742
			801	0.0176						801	0.01751
			801.2	0.01743						801.2	0.01735
			801.4	0.01701						801.4	0.01726
			801.6	0.01711						801.6	0.0171
			801.8	0.01726						801.8	0.01723
			802	0.01705						802	0.01712
			802.2	0.01694						802.2	0.0171
			802.4	0.01697						802.4	0.01681
			802.6	0.01696						802.6	0.01676
			802.8	0.01679						802.8	0.01663
			803	0.01667						803	0.01663
			803.2	0.01673						803.2	0.01667
			803.4	0.01658						803.4	0.01655
			803.6	0.0164						803.6	0.01633
			803.8	0.01615						803.8	0.01639
			804	0.016						804	0.01615
			804.2	0.01591						804.2	0.0161
			804.4	0.016						804.4	0.01609
			804.6	0.01593						804.6	0.01616
			804.8	0.01602						804.8	0.0159
			805	0.01593						805	0.01579
			805.2	0.01577						805.2	0.0158
			805.4	0.01575						805.4	0.01561
			805.6	0.01566						805.6	0.01565
			805.8	0.01558						805.8	0.01556
			806	0.01555						806	0.0155
			806.2	0.01538						806.2	0.01523
			806.4	0.01515						806.4	0.01519
			806.6	0.01491						806.6	0.0151
			806.8	0.01487						806.8	0.01508
			807	0.0149						807	0.01494
			807.2	0.01501						807.2	0.01507
			807.4	0.0149						807.4	0.01492
			807.6	0.01477						807.6	0.01494
			807.8	0.01478						807.8	0.01485
			808	0.01468						808	0.01472
			808.2	0.01476						808.2	0.01476
			808.4	0.01451						808.4	0.01451
			808.6	0.01457						808.6	0.01447
			808.8	0.01442						808.8	0.01432
			809	0.01459						809	0.01432
			809.2	0.01446						809.2	0.01402
			809.4	0.0143						809.4	0.01396
			809.6	0.01401						809.6	0.01391
			809.8	0.01382						809.8	0.01399
			810	0.01377						810	0.01374
			810.2	0.01368						810.2	0.01384
			810.4	0.01365						810.4	0.01369
			810.6	0.01369						810.6	0.01359
			810.8	0.0137						810.8	0.01343
			811	0.01366						811	0.01338
			811.2	0.01375						811.2	0.01345
			811.4	0.01373						811.4	0.01338
			811.6	0.01356						811.6	0.01321
			811.8	0.01343						811.8	0.01309
			812	0.01352						812	0.01303
			812.2	0.01337						812.2	0.01314
			812.4	0.01319						812.4	0.01308
			812.6	0.01304						812.6	0.01307
			812.8	0.0129						812.8	0.01304
			813	0.0127						813	0.01294
			813.2	0.01262						813.2	0.01302
			813.4	0.01277						813.4	0.01291
			813.6	0.01276						813.6	0.01271
			813.8	0.01255						813.8	0.01258
			814	0.01233						814	0.01267
			814.2	0.01235						814.2	0.01254
			814.4	0.01233						814.4	0.0123
			814.6	0.01238						814.6	0.01219
			814.8	0.0125						814.8	0.01214
			815	0.01246						815	0.0121
			815.2	0.01225						815.2	0.01204
			815.4	0.01219						815.4	0.01186
			815.6	0.0121						815.6	0.01185
			815.8	0.01211						815.8	0.01192
			816	0.01209						816	0.01181
			816.2	0.01205						816.2	0.01166
			816.4	0.01206						816.4	0.01155
			816.6	0.01205						816.6	0.01152
			816.8	0.01185						816.8	0.0115
			817	0.01173						817	0.01151
			817.2	0.01156						817.2	0.01132
			817.4	0.01142						817.4	0.01136
			817.6	0.01133						817.6	0.01141
			817.8	0.01131						817.8	0.01127
			818	0.01116						818	0.01123
			818.2	0.01118						818.2	0.01119
			818.4	0.01099						818.4	0.01109
			818.6	0.01093						818.6	0.01095
			818.8	0.01093						818.8	0.01085
			819	0.01082						819	0.01079
			819.2	0.0107						819.2	0.01073
			819.4	0.01066						819.4	0.01074
			819.6	0.01074						819.6	0.01071
			819.8	0.01066						819.8	0.01056
			820	0.01067						820	0.01044
			820.2	0.01056						820.2	0.01037
			820.4	0.01046						820.4	0.01035
			820.6	0.01032						820.6	0.01021
			820.8	0.01019						820.8	0.01025
			821	0.01016						821	0.01013
			821.2	0.01017						821.2	0.00998
			821.4	0.01009						821.4	0.00994
			821.6	0.01004						821.6	0.00974
			821.8	0.00999						821.8	0.00981
			822	0.00992						822	0.00975
			822.2	0.00991						822.2	0.00971
			822.4	0.00976						822.4	0.00965
			822.6	0.00973						822.6	0.00964
			822.8	0.00967						822.8	0.00962
			823	0.00962						823	0.00959
			823.2	0.00953						823.2	0.00961
			823.4	0.00942						823.4	0.00958
			823.6	0.00932						823.6	0.00949
			823.8	0.00927						823.8	0.00945
			824	0.00926						824	0.00935
			824.2	0.0092						824.2	0.00914
			824.4	0.00915						824.4	0.00924
			824.6	0.0091						824.6	0.00914
			824.8	0.00902						824.8	0.00903
			825	0.00894						825	0.00893
			825.2	0.00888						825.2	0.00878
			825.4	0.00881						825.4	0.00874
			825.6	0.00886						825.6	0.00878
			825.8	0.00876						825.8	0.00874
			826	0.00876						826	0.00862
			826.2	0.00863						826.2	0.00854
			826.4	0.00856						826.4	0.0084
			826.6	0.00859						826.6	0.00833
			826.8	0.00856						826.8	0.00831
			827	0.00838						827	0.00842
			827.2	0.00843						827.2	0.0082
			827.4	0.0083						827.4	0.00818
			827.6	0.00827						827.6	0.00805
			827.8	0.0082						827.8	0.00797
			828	0.00808						828	0.00791
			828.2	0.008						828.2	0.00789
			828.4	0.00794						828.4	0.00782
			828.6	0.00786						828.6	0.0078
			828.8	0.00781						828.8	0.00772
			829	0.00775						829	0.00766
			829.2	0.00776						829.2	0.00761
			829.4	0.00769						829.4	0.00749
			829.6	0.00754						829.6	0.00748
			829.8	0.0076						829.8	0.00745
			830	0.00752						830	0.00742
			830.2	0.00745						830.2	0.00731
			830.4	0.00732						830.4	0.00724
			830.6	0.00728						830.6	0.00712
			830.8	0.00719						830.8	0.00706
			831	0.00719						831	0.00707
			831.2	0.0071						831.2	0.00701
			831.4	0.00714						831.4	0.00697
			831.6	0.00716						831.6	0.0069
			831.8	0.00702						831.8	0.00693
			832	0.00689						832	0.00685
			832.2	0.00677						832.2	0.00683
			832.4	0.00672						832.4	0.00686
			832.6	0.00674						832.6	0.00675
			832.8	0.00661						832.8	0.00672
			833	0.00659						833	0.00668
			833.2	0.00659						833.2	0.00659
			833.4	0.0065						833.4	0.00658
			833.6	0.00639						833.6	0.00639
			833.8	0.00622						833.8	0.00629
			834	0.00619						834	0.00621
			834.2	0.00622						834.2	0.00621
			834.4	0.00621						834.4	0.0061
			834.6	0.00621						834.6	0.00595
			834.8	0.00606						834.8	0.00593
			835	0.00603						835	0.00585
			835.2	0.00589						835.2	0.00578
			835.4	0.00587						835.4	0.00574
			835.6	0.00589						835.6	0.00569
			835.8	0.00587						835.8	0.00568
			836	0.00574						836	0.00559
			836.2	0.00558						836.2	0.0056
			836.4	0.00564						836.4	0.00555
			836.6	0.00548						836.6	0.0054
			836.8	0.00544						836.8	0.00537
			837	0.00538						837	0.00524
			837.2	0.00533						837.2	0.00526
			837.4	0.00526						837.4	0.00523
			837.6	0.00525						837.6	0.00522
			837.8	0.00521						837.8	0.00518
			838	0.00525						838	0.00508
			838.2	0.00516						838.2	0.005
			838.4	0.00507						838.4	0.00493
			838.6	0.00502						838.6	0.00493
			838.8	0.00503						838.8	0.00482
			839	0.00488						839	0.00479
			839.2	0.00488						839.2	0.00474
			839.4	0.00468						839.4	0.00464
			839.6	0.00455						839.6	0.00457
			839.8	0.00458						839.8	0.00456
			840	0.0045						840	0.00448
			840.2	0.00448						840.2	0.00435
			840.4	0.00444						840.4	0.00427
			840.6	0.00438						840.6	0.00423
			840.8	0.00446						840.8	0.00422
			841	0.00446						841	0.00431
			841.2	0.00433						841.2	0.00423
			841.4	0.00421						841.4	0.00424
			841.6	0.00415						841.6	0.00415
			841.8	0.00424						841.8	0.00404
			842	0.00405						842	0.00391
			842.2	0.00402						842.2	0.00393
			842.4	0.00392						842.4	0.00385
			842.6	0.00385						842.6	0.00382
			842.8	0.00381						842.8	0.0038
			843	0.00388						843	0.00376
			843.2	0.00385						843.2	0.00377
			843.4	0.00378						843.4	0.00366
			843.6	0.0038						843.6	0.00359
			843.8	0.00367						843.8	0.00362
			844	0.00352						844	0.00352
			844.2	0.00349						844.2	0.00353
			844.4	0.00338						844.4	0.00351
			844.6	0.00332						844.6	0.00343
			844.8	0.00328						844.8	0.00335
			845	0.00323						845	0.00334
			845.2	0.00316						845.2	0.00334
			845.4	0.00303						845.4	0.00321
			845.6	0.00304						845.6	0.00318
			845.8	0.00301						845.8	0.00313
			846	0.00304						846	0.00307
			846.2	0.00301						846.2	0.00307
			846.4	0.00301						846.4	0.00306
			846.6	0.00293						846.6	0.00296
			846.8	0.00284						846.8	0.00288
			847	0.0028						847	0.00279
			847.2	0.0028						847.2	0.00283
			847.4	0.00269						847.4	0.00283
			847.6	0.00272						847.6	0.00272
			847.8	0.00277						847.8	0.00269
			848	0.00275						848	0.00264
			848.2	0.0026						848.2	0.00262
			848.4	0.00256						848.4	0.00261
			848.6	0.0025						848.6	0.00259
			848.8	0.00251						848.8	0.00255
			849	0.00249						849	0.00242
			849.2	0.00239						849.2	0.00242
			849.4	0.00236						849.4	0.00242
			849.6	0.00232						849.6	0.00237
			849.8	0.00231						849.8	0.00227
			850	0.00227						850	0.00217
			850.2	0.0022						850.2	0.00212
			850.4	0.0022						850.4	0.00206
			850.6	0.00219						850.6	0.00205
			850.8	0.00211						850.8	0.00205
			851	0.00206						851	0.00204
			851.2	0.002						851.2	0.00202
			851.4	0.00193						851.4	0.00201
			851.6	0.00196						851.6	0.00196
			851.8	0.00194						851.8	0.00207
			852	0.00194						852	0.00198
			852.2	0.00185						852.2	0.00192
			852.4	0.00184						852.4	0.00185
			852.6	0.00181						852.6	0.00188
			852.8	0.00182						852.8	0.00185
			853	0.0018						853	0.00175
			853.2	0.00179						853.2	0.00167
			853.4	0.00173						853.4	0.00168
			853.6	0.00173						853.6	0.00166
			853.8	0.00169						853.8	0.00164
			854	0.00158						854	0.00159
			854.2	0.00155						854.2	0.00159
			854.4	0.00156						854.4	0.00161
			854.6	0.00155						854.6	0.00154
			854.8	0.00155						854.8	0.00146
			855	0.00147						855	0.00144
			855.2	0.00143						855.2	0.00143
			855.4	0.00141						855.4	0.00145
			855.6	0.0014						855.6	0.00147
			855.8	0.00137						855.8	0.00144
			856	0.00139						856	0.00135
			856.2	0.00138						856.2	0.00133
			856.4	0.00134						856.4	0.00132
			856.6	0.00136						856.6	0.00128
			856.8	0.00133						856.8	0.00125
			857	0.0013						857	0.00121
			857.2	0.00126						857.2	0.00119
			857.4	0.00126						857.4	0.00115
			857.6	0.0012						857.6	0.00112
			857.8	0.0012						857.8	0.00114
			858	0.00113						858	0.00111
			858.2	0.00115						858.2	0.00107
			858.4	0.00106						858.4	0.00104
			858.6	0.00107						858.6	0.00106
			858.8	0.00104						858.8	0.00107
			859	0.00105						859	0.00103
			859.2	0.00104						859.2	0.00101
			859.4	0.000993842						859.4	0.00101
			859.6	0.000997263						859.6	0.001
			859.8	0.000966473						859.8	0.00102
			860	0.00101						860	0.000967513
			860.2	0.000985289						860.2	0.000928457
			860.4	0.000978447						860.4	0.000932008
			860.6	0.000952788						860.6	0.000930233
			860.8	0.000913445						860.8	0.000905379
			861	0.000879234						861	0.000884076
			861.2	0.000870681						861.2	0.000820167
			861.4	0.000877523						861.4	0.000818392
			861.6	0.000862128						861.6	0.000853897
			861.8	0.000874102						861.8	0.000837919
			862	0.000845022						862	0.000834369
			862.2	0.00080739						862.2	0.000837919
			862.4	0.000791995						862.4	0.000818392
			862.6	0.000744099						862.6	0.000813066
			862.8	0.000704755						862.8	0.000802414
			863	0.000697913						863	0.000784662
			863.2	0.000711598						863.2	0.000805965
			863.4	0.000701334						863.4	0.000768685
			863.6	0.000708177						863.6	0.000738505
			863.8	0.000715019						863.8	0.000706551
			864	0.000738967						864	0.000704775
			864.2	0.000764625						864.2	0.000694124
			864.4	0.000692781						864.4	0.000685248
			864.6	0.00065857						864.6	0.000662169
			864.8	0.000677386						864.8	0.000671046
			865	0.00068765						865	0.000647967
			865.2	0.000663702						865.2	0.000626664
			865.4	0.000650017						865.4	0.000621339
			865.6	0.000608963						865.6	0.000614238
			865.8	0.0005987						865.8	0.000585833
			866	0.000535409						866	0.000614238
			866.2	0.000528567						866.2	0.000580508
			866.4	0.000562778						866.4	0.000608912
			866.6	0.000552515						866.6	0.000584058
			866.8	0.000564489						866.8	0.000548553
			867	0.000571331						867	0.000529025
			867.2	0.000588437						867.2	0.000516599
			867.4	0.000559357						867.4	0.000559205
			867.6	0.000531988						867.6	0.000578732
			867.8	0.00056962						867.8	0.000541452
			868	0.000547383						868	0.000539677
			868.2	0.000537119						868.2	0.000504172
			868.4	0.000542251						868.4	0.000520149
			868.6	0.000528567						868.6	0.000513048
			868.8	0.000511461						868.8	0.000491745
			869	0.00047896						869	0.000482869
			869.2	0.000490934						869.2	0.000450914
			869.4	0.00047896						869.4	0.000449139
			869.6	0.000463565						869.6	0.000470442
			869.8	0.00047896						869.8	0.00048997
			870	0.000502908						870	0.000482869
			870.2	0.000502908						870.2	0.000475768
			870.4	0.000496066						870.4	0.000488195
			870.6	0.000460144						870.6	0.000459791
			870.8	0.000455012						870.8	0.000454465
			871	0.000460144						871	0.00045624
			871.2	0.000453301						871.2	0.000450914
			871.4	0.000425932						871.4	0.000443813
			871.6	0.000420801						871.6	0.000450914
			871.8	0.000425932						871.8	0.00045624
			872	0.000379747						872	0.000447364
			872.2	0.000398563						872.2	0.00041896
			872.4	0.000403695						872.4	0.000372803
			872.6	0.000431064						872.6	0.000367477
			872.8	0.000410537						872.8	0.000379904
			873	0.000408827						873	0.000408308
			873.2	0.000431064						873.2	0.00038523
			873.4	0.000403695						873.4	0.000369253
			873.6	0.000381457						873.6	0.000413634
			873.8	0.000384879						873.8	0.000399432
			874	0.000369483						874	0.000410083
			874.2	0.000381457						874.2	0.000383455
			874.4	0.000357509						874.4	0.000402982
			874.6	0.000350667						874.6	0.000367477
			874.8	0.000357509						874.8	0.000360376
			875	0.000362641						875	0.000374578
			875.2	0.000350667						875.2	0.000399432
			875.4	0.00035922						875.4	0.000390556
			875.6	0.000350667						875.6	0.000399432
			875.8	0.000331851						875.8	0.00038878
			876	0.000313035						876	0.000390556
			876.2	0.000340404						876.2	0.000376354
			876.4	0.00029935						876.4	0.000355051
			876.6	0.000307903						876.6	0.00034795
			876.8	0.000292508						876.8	0.000339073
			877	0.000273691						877	0.0003515
			877.2	0.000278823						877.2	0.000335523
			877.4	0.000307903						877.4	0.000328422
			877.6	0.000307903						877.6	0.000339073
			877.8	0.000294218						877.8	0.000323096
			878	0.000325009						878	0.000326647
			878.2	0.000316456						878.2	0.000305344
			878.4	0.000287376						878.4	0.000294692
			878.6	0.000297639						878.6	0.00028404
			878.8	0.000307903						878.8	0.000282265
			879	0.000307903						879	0.000278715
			879.2	0.000301061						879.2	0.00028404
			879.4	0.000295929						879.4	0.00028404
			879.6	0.000295929						879.6	0.000292917
			879.8	0.000294218						879.8	0.000301793
			880	0.000306192						880	0.000301793
			880.2	0.000316456						880.2	0.000292917
			880.4	0.000302771						880.4	0.000298242
			880.6	0.000309613						880.6	0.000303568
			880.8	0.000304482						880.8	0.000285816
			881	0.000301061						881	0.000296467
			881.2	0.000275402						881.2	0.000276939
			881.4	0.000246322						881.4	0.000300018
			881.6	0.000261717						881.6	0.000269838
			881.8	0.000292508						881.8	0.000250311
			882	0.000283955						882	0.000257412
			882.2	0.000301061						882.2	0.000260962
			882.4	0.000306192						882.4	0.000278715
			882.6	0.000275402						882.6	0.000278715
			882.8	0.000266849						882.8	0.000287591
			883	0.000258296						883	0.000285816
			883.2	0.000253165						883.2	0.000296467
			883.4	0.00026856						883.4	0.000285816
			883.6	0.000258296						883.6	0.000271614
			883.8	0.00027027						883.8	0.00031422
			884	0.000263428						884	0.00031422
			884.2	0.000263428						884.2	0.000307119
			884.4	0.000251454						884.4	0.000291141
			884.6	0.000244612						884.6	0.000268063
			884.8	0.000242901						884.8	0.000287591
			885	0.000266849						885	0.000266288
			885.2	0.000266849						885.2	0.000260962
			885.4	0.000253165						885.4	0.000255636
			885.6	0.000254875						885.6	0.000273389
			885.8	0.000271981						885.8	0.000276939
			886	0.000285665						886	0.000292917
			886.2	0.00027027						886.2	0.000296467
			886.4	0.000278823						886.4	0.000276939
			886.6	0.000283955						886.6	0.00024676
			886.8	0.000277113						886.8	0.000255636
			887	0.000263428						887	0.00028049
			887.2	0.000256586						887.2	0.000289366
			887.4	0.000248033						887.4	0.000287591
			887.6	0.000242901						887.6	0.000271614
			887.8	0.000244612						887.8	0.000259187
			888	0.000260007						888	0.000264513
			888.2	0.000283955						888.2	0.000291141
			888.4	0.000285665						888.4	0.000276939
			888.6	0.000277113						888.6	0.000282265
			888.8	0.000265139						888.8	0.000276939
			889	0.000271981						889	0.000260962
			889.2	0.000277113						889.2	0.000294692
			889.4	0.000285665						889.4	0.00028049
			889.6	0.000297639						889.6	0.000264513
			889.8	0.000277113						889.8	0.000282265
			890	0.000260007						890	0.000259187
			890.2	0.000225795						890.2	0.000253861
			890.4	0.000230927						890.4	0.000239659
			890.6	0.000227506						890.6	0.000232558
			890.8	0.000251454						890.8	0.000216581
			891	0.000261717						891	0.00024321
			891.2	0.000258296						891.2	0.000257412
			891.4	0.000260007						891.4	0.000232558
			891.6	0.000249743						891.6	0.000229008
			891.8	0.000232638						891.8	0.000248535
			892	0.000237769						892	0.000253861
			892.2	0.000241191						892.2	0.000262737
			892.4	0.000234348						892.4	0.000253861
			892.6	0.000242901						892.6	0.000250311
			892.8	0.000237769						892.8	0.000248535
			893	0.000236059						893	0.000229008
			893.2	0.000246322						893.2	0.000220131
			893.4	0.000230927						893.4	0.000221907
			893.6	0.000256586						893.6	0.000236109
			893.8	0.000258296						893.8	0.000218356
			894	0.000273691						894	0.000223682
			894.2	0.000273691						894.2	0.000227232
			894.4	0.000275402						894.4	0.000241434
			894.6	0.000273691						894.6	0.000244985
			894.8	0.000261717						894.8	0.000218356
			895	0.000246322						895	0.000229008
			895.2	0.000249743						895.2	0.000257412
			895.4	0.000246322						895.4	0.000259187
			895.6	0.000244612						895.6	0.000239659
			895.8	0.000263428						895.8	0.00021303
			896	0.000260007						896	0.000239659
			896.2	0.000253165						896.2	0.000229008
			896.4	0.000248033						896.4	0.000205929
			896.6	0.000230927						896.6	0.000230783
			896.8	0.000217243						896.8	0.000239659
			897	0.000220664						897	0.00024321
			897.2	0.000234348						897.2	0.000253861
			897.4	0.000232638						897.4	0.000266288
			897.6	0.00023948						897.6	0.000264513
			897.8	0.000232638						897.8	0.000266288
			898	0.000217243						898	0.000236109
			898.2	0.000254875						898.2	0.00024321
			898.4	0.000229217						898.4	0.000237884
			898.6	0.000244612						898.6	0.000236109
			898.8	0.000249743						898.8	0.00024321
			899	0.000246322						899	0.000232558
			899.2	0.000249743						899.2	0.000211255
[truncated: 4 more rows]

## Sheet: Fig.1c
	Glu-490				ODAP-490				ODAP-436
glycerol/%
0	1.00178	1.00178	0.99644		1.00608	0.996214	0.997709		1.02333	1.0063	0.970373
20	2.61152	2.61499	2.49132		2.63341	2.64103	2.63386		2.23408	2.20486	2.10109
40	5.75381	5.70706	5.51599		5.74714	5.75102	5.71411		5.06852	5.09312	4.81547
60	12.216	11.9844	11.7245		11.5427	12.4029	13.7763		12.2865	12.4608	12.414
80	27.1209	27.2131	27.858		25.5429	26.6678	28.4812		32.5875	33.1146	31.8207

## Sheet: Fig.1d
concentration （M）	Glu-490		ODAP-436		ODAP-490
3e-08	14	-91	-117	-75	82	190
1e-08	-120	-55	-64	-104	132	410
3.3333e-09	251	229	196	180	535	659
1.1111e-09	568	722	2333	963	1232	1318
3.7037e-10	1050	1530	3249	1899	2322	2487
1.2346e-10	2426	3732	4266	4100	3791	5972
4.1152e-11	7241	6328	8283	7470	5720	7851
1.3717e-11	11603	10130	11171	9654	9487	9861
4.5725e-12	10851	9617	9760	9812	9285	9602
1.5242e-12	12233	10813	10634	10778	10509	10520
5.0805e-13	10637	10498	9783	10580	10208	9816
1.6935e-13	11070	9693	10277	9787	10167	10276

## Sheet: Fig.1e
				Glu-490+PSMA					ODAP-490+PSMA					ODAP-436+PSMA
			PSMA:probe ratio					PSMA:probe ratio					PSMA:probe ratio
			8	1.03659	0.976818	0.99879		8	0.886957	0.96494	1.1481		8	1.06269	0.973854	0.979595
			4	0.957151	0.937792	0.926883		4	0.868733	0.874838	0.862535		4	1.0087	0.939642	0.950125
			2	0.928035	0.961607	0.936486		2	0.849399	0.874376	0.871508		2	1.02253	0.925905	0.956188
			1	0.718075	0.715079	0.728292		1	0.851526	0.879278	0.858372		1	0.978728	0.909435	0.925582
			0.5	0.382584	0.35462	0.342712		0.5	0.486586	0.482054	0.392877		0.5	0.616134	0.785984	0.801594
			0.25	0.210037	0.20658	0.207579		0.25	0.272155	0.268455	0.237928		0.25	0.333792	0.539113	0.521815
			0.125	0.126299	0.11708	0.122842		0.125	0.150971	0.149491	0.138298		0.125	0.260908	0.310799	0.304736
			0.0625	0.077669	0.078822	0.076056		0.0625	0.100093	0.098427	0.079463		0.0625	0.137257	0.179766	0.190525
			0.03125	0.051626	0.054468	0.053085		0.03125	0.067345	0.06679	0.057909		0.03125	0.085063	0.121149	0.130404
			0.015625	0.038028	0.037797	0.037337		0.015625	0.045421	0.046068	0.041813		0.015625	0.068049	0.090435	0.093444

## Sheet: Fig.1f
		concentration(mM)	Glu-490 + PSMA				Glu-490
		1	25541	24944	25544		621	637	670
		0.5	11345	11957	11987		325	304	337
		0.25	6335	6100	7040		169	177	214
		0.125	3037	3206	3237		104	109	103
		0.0625	1658	1645	1629		64	71	108
		0.03125	888	784	797		48	47	87
		0.015625	404	409	533		49	40	63
		0.007813	236	229	452		41	30	68
		0.003906	148	132	286		34	31	67
		0.001953	88	91	251		31	29	64
		concentration(mM)	ODAP-436 + PSMA				ODAP-436
		1	253219	253619	254019		8083	8496	8225
		0.5	133209	127192	138483		4717	4507	4618
		0.25	77497	73583	44218		2917	2851	2898
		0.125	43279	42257	30517		2170	2023	2001
		0.0625	22303	22464	18536		1513	1492	1456
		0.03125	12038	11791	13614		1193	1166	1154
		0.015625	6704	6687	10812		1066	2354	1077
		0.007813	3744	3672	3546		1042	1000	984
		0.003906	2279	2111	2194		937	978	950
		0.001953	1404	1415	1414		892	903	1210
		concentration(mM)	ODAP-490 + PSMA				ODAP-490
		1	25381	24665	27747		585	738	623
		0.5	11672	11321	12952		281	419	288
		0.25	6284	6119	6795		190	243	159
		0.125	3042	3056	338		111	137	103
		0.0625	1606	1681	1630		79	111	76
		0.03125	724	749	850		51	94	59
		0.015625	410	412	388		43	79	55
		0.007813	203	235	227		32	75	47
		0.003906	118	122	133		36	72	40
		0.001953	88	77	84		33	63	43

## Sheet: Fig.1g
Time/min	Glu-490+PSMA			Glu-490				Time/min	ODAP-490+PSMA			ODAP-490				Time/min	ODAP-436+PSMA			ODAP-436
0	0.940764	1.02745	1.06995	0.029178	0.027698	0.023469		0	1.15233	0.950523	1.01818	0.031255	0.029841	0.033056		0	0.944084	0.944933	1.11098	0.050037	0.043035	0.041153
2	0.973007	1.05589	0.99933	0.031186	0.028755	0.0259		2	1.13137	0.924927	1.00635	0.029712	0.029712	0.032284		2	0.921521	0.919353	1.15913	0.04826	0.044041	0.04101
4	0.972373	1.05525	0.95567	0.030023	0.030235	0.025372		4	1.08661	0.969431	0.997342	0.030226	0.029841	0.030484		4	0.900775	0.965784	1.13344	0.048835	0.043427	0.040356
6	0.967299	1.05367	0.958524	0.030658	0.029178	0.025583		6	1.08571	1.01998	0.989239	0.031641	0.029841	0.032542		6	0.933175	0.956129	1.1107	0.048221	0.04246	0.042016
8	0.994573	1.00874	0.95271	0.03182	0.028755	0.024526		8	1.09227	1.04146	0.971617	0.030484	0.031384	0.032542		8	0.935566	0.947298	1.11714	0.048078	0.043178	0.042172
10	0.97787	0.974593	0.97491	0.030129	0.028015	0.025266		10	1.0731	1.02795	0.981907	0.032413	0.030355	0.03267		10	0.930784	0.967874	1.10134	0.049802	0.042917	0.042473
12	0.968779	0.955458	0.977236	0.030129	0.028543	0.024843		12	1.03155	1.02178	0.981393	0.030612	0.029583	0.033956		12	0.928955	0.959435	1.11161	0.047803	0.041976	0.041767
14	0.977024	0.961801	0.973113	0.030023	0.029495	0.024103		14	1.0385	1.00094	0.966215	0.032284	0.029069	0.03177		14	0.939498	0.965666	1.09484	0.048652	0.043165	0.041362
16	0.985905	0.975967	0.973536	0.029918	0.029918	0.02442		16	1.03606	1.00197	0.964672	0.030998	0.02894	0.032413		16	0.952131	0.971219	1.07665	0.049724	0.042891	0.042512
18	0.97417	0.985165	0.993199	0.031715	0.028438	0.024315		18	1.04493	0.970845	0.979592	0.031641	0.031898	0.032413		18	0.935971	0.974864	1.08917	0.049162	0.043296	0.042316
20	0.990873	1.01487	0.977342	0.0296	0.028015	0.025583		20	1.05805	0.96853	0.986666	0.031513	0.02894	0.035371		20	0.915107	0.958455	1.12644	0.05039	0.043675	0.041794
22	1.00271	1.03358	1.00536	0.030023	0.03034	0.025266		22	1.06615	0.978563	0.997342	0.032799	0.030226	0.033056		22	0.91751	0.951596	1.13089	0.049998	0.044354	0.042995
24	1.00546	1.03263	0.997745	0.029918	0.028332	0.023997		24	1.08018	0.972132	0.995027	0.03177	0.030098	0.035114		24	0.923115	0.953921	1.12296	0.049802	0.043636	0.042499
26	1.00546	1.02386	0.982099	0.030763	0.03034	0.02442		26	1.05085	0.962999	0.963385	0.03177	0.031384	0.033056		26	0.9329	0.960597	1.1065	0.05056	0.043596	0.042394
28	1.01318	1.01878	0.970787	0.028966	0.028966	0.023997		28	1.05445	0.970717	0.969688	0.033313	0.029969	0.033313		28	0.932574	0.962766	1.10466	0.051945	0.044054	0.042172
30	1.01804	1.0192	0.97417	0.030023	0.028543	0.024315		30	1.08275	0.968273	0.971231	0.03177	0.028554	0.032284		30	0.958899	0.970814	1.07029	0.050638	0.044524	0.042408

## Sheet: Fig. 3a
LNCaP					22RV1					PC3
concentration (mM)	Relative cell viability(%)				concentration (mM)	Relative cell viability(%)				concentration (mM)	Relative cell viability(%)
0	85.4603	105.314	109.226		0	105.568	102.892	91.5401		0	102.739	99.3305	97.3828
1.5625	86.0529	99.3876	115.863		1.5625	97.3247	111.858	99.6385		1.5625	94.0962	101.765	94.0962
3.125	96.0095	106.677	108.218		3.125	98	103.471	99.06		3.125	98.6001	99.9391	97.9915
6.25	90.1422	85.2825	112.485		6.25	100.217	114.389	105.64		6.25	101.522	104.443	96.6525
12.5	94.9427	96.8985	118.234		12.5	86.9848	73.6081	96.5293		12.5	103.469	105.295	99.2088
25	83.5638	103.655	103.299		25	85.9002	96.8185	92.697		25	100.548	102.982	101.035
50	58.8503	56.4204	81.9044		50	87.2017	76.3558	82.8633		50	103.834	101.522	102.252

## Sheet: Fig.3c
LNCaP	22RV1	PC3
20.79	8.38	4.88
22.57	7.38	5.48
22.41	6.79	3.39
18.6	8.22	3.89
17.07	8.95	5.4
18.72	6.24	4.76
19.5	9.69	5.03
18.67	10.26	4.94
17.04	9.25	4.17
19.79	7.12	4.07
21.57	8.73	4.65
21.41	8.52	3.03
17.6	8.84	3.98
18.07	9.52	4.18
19.72	12.49	4
20.5	7.98	5.21
18.67	8.67	5.12
17.03	7.7	3.31
16.04	6.51	3.73
19.04	6.3	4.35

## Sheet: Fig.3g
	Control		CPZ+		ZJ43+
Time(min)	mean	SD	mean	SD	mean	SD
0	0	0.24018	0	0.24203	0	0.28108
3	0.76205	0.52928	0.3739	0.14898	0.04363	0.12557
6	1.45107	0.60284	0.45499	0.1352	0.04884	0.11289
9	1.54971	0.50369	0.48467	0.12691	0.05318	0.10954
12	1.73226	0.55358	0.5362	0.121	0.05728	0.09429
15	1.79119	0.57101	0.55049	0.14314	0.05604	0.11082
18	1.93421	0.62717	0.57616	0.14573	0.09535	0.10418
21	2.02296	0.72558	0.63881	0.13658	0.08646	0.07112
24	2.10306	0.66577	0.71149	0.1499	0.0456	0.06007
27	2.22392	0.62241	0.68094	0.15001	0.07792	0.08319
30	2.28901	0.60765	0.7877	0.14283	0.09317	0.08165
33	2.3549	0.68744	0.80178	0.14682	0.10751	0.08451
36	2.55723	0.64253	0.80418	0.17209	0.10316	0.12154
39	2.62483	0.66173	0.85574	0.14006	0.12234	0.0989
42	2.70876	0.69449	0.8248	0.16264	0.11638	0.11254
45	2.77181	0.69377	0.86155	0.14999	0.13805	0.12476
48	2.78931	0.7653	0.90889	0.16638	0.15122	0.09947
51	2.96017	0.83109	0.93315	0.17515	0.1591	0.13393
54	2.99149	0.83235	0.99332	0.16659	0.1499	0.13004
57	3.03414	0.83927	1.04293	0.17703	0.18442	0.15883
60	3.02256	0.73436	0.96118	0.17087	0.19151	0.14555
63	3.12297	0.76722	1.0334	0.17734	0.20287	0.17184
66	3.18633	0.68274	1.00237	0.18354	0.18662	0.15395
69	3.23342	0.66463	1.02084	0.18923	0.21485	0.16597
72	3.33834	0.71518	1.09631	0.21581	0.20726	0.18634
75	3.55022	0.78724	1.12412	0.19508	0.23633	0.22165
78	3.57331	0.70894	1.0879	0.20584	0.24261	0.2299
81	3.68257	0.77018	1.17046	0.20839	0.23216	0.21959
84	3.78019	0.74921	1.2376	0.22536	0.27368	0.24412
87	3.97737	0.55897	1.25027	0.24983	0.27041	0.23629
90	4.31413	0.66465	1.21324	0.26198	0.23806	0.22253
93	4.24232	0.58726	1.31376	0.2417	0.25623	0.20626
96	4.38736	0.72335	1.24851	0.24782	0.26334	0.22012
99	4.45199	0.59198	1.32829	0.26086	0.2685	0.20057
102	4.67464	0.57733	1.31889	0.2668	0.30265	0.19814
105	4.57781	0.65076	1.32181	0.26885	0.30223	0.20861
108	4.6421	0.76216	1.37837	0.29862	0.26912	0.21873
111	4.71615	0.76275	1.3483	0.28535	0.29268	0.21374
114	4.62074	0.7817	1.39457	0.29617	0.29515	0.21211
117	4.87281	0.90054	1.37197	0.28068	0.30345	0.21622
120	4.62742	0.84104	1.45304	0.31821	0.30476	0.22677

## Sheet: Fig.4e
	fluorescence increase
case1 #1	0.862849
case1 #2	0.532743
case1 #3	0.379722
case3 #1	0.468973
case3 #1	0.15666
case3 #2	0.418277
case3 #2	0.186024
case3 #3	0.318405
case3 #3	0.128598
case4 #1	0.591875
case4 #2	0.684622
case4 #3	0.573728
case5 #1	0.441925
case5 #2	0.458659
case5 #3	0.449374
case6 #1	0.441925
case6 #2	0.458659
case6 #3	0.449374

[truncated: 23 more sheets: Fig.5b, Fig.5d, Supplementary Fig. 5b, Supplementary Fig. 5c, Supplementary Fig. 5d, Supplementary Fig. 5e, Supplementary Fig. 5f, Supplementary Fig. 7d, Supplementary Fig. 7e, Supplementary Fig. 7f, Supplementary Fig. 7g, Supplementary Fig. 7h, Supplementary Fig. 7i, Supplementary Fig. 8b, Supplementary Fig. 8c, Supplementary Fig. 9b, Supplementary Fig. 10a, Supplementary Fig. 10b, Supplementary Fig. 11b, Supplementary Fig. 12b …]
